# Supplementary material for: Biased-corrected richness estimates for the Amazonian tree flora
Source: Sci Rep. 2020 Jun 23;10:10130. doi: 10.1038/s41598-020-66686-3 (PMC7311553; doi:10.1038/s41598-020-66686-3)
Supplement: Supplementary file 2 — Supplementary Dataset 1. [file 41598_2020_66686_MOESM2_ESM.xlsx]

## Sheet: Appendix 1 - Species data 2013
Accepted_species	n.ind	n.plots	est.ind	population.mean	population.sd
Euterpe precatoria	5903	383	5.4671e+09	5.21176e+09	5.1754e+08
Protium altissimum	3301	182	5.40226e+09	5.21115e+09	9.39906e+08
Eschweilera coriacea	9048	560	4.8853e+09	4.99849e+09	2.80051e+08
Pseudolmedia laevis	5291	422	4.71014e+09	4.29518e+09	3.81973e+08
Iriartea deltoidea	8428	216	4.24756e+09	4.06786e+09	5.34262e+08
Euterpe oleracea	8572	87	3.64052e+09	3.77867e+09	6.62336e+08
Oenocarpus bataua	4857	350	3.69732e+09	3.7117e+09	3.96582e+08
Trattinnickia burserifolia	871	117	2.93048e+09	2.78376e+09	8.19175e+08
Socratea exorrhiza	3030	335	2.80398e+09	2.68296e+09	2.89502e+08
Astrocaryum murumuru	5748	195	2.41748e+09	2.40975e+09	2.71023e+08
Brosimum lactescens	2273	330	2.41644e+09	2.27868e+09	2.27901e+08
Protium heptaphyllum	1379	132	2.17555e+09	2.12916e+09	6.86636e+08
Eperua falcata	6031	127	1.95749e+09	1953419153	3.0774e+08
Hevea brasiliensis	1898	173	2.00104e+09	1.9091e+09	2.95814e+08
Eperua leucantha	1390	16	1.93867e+09	1.83818e+09	5.94403e+08
Helicostylis tomentosa	1460	427	1.87102e+09	1.79363e+09	4.58441e+08
Attalea butyracea	1948	68	2.11853e+09	1.77866e+09	2.8791e+08
Rinorea guianensis	2561	160	1.4789e+09	1.68892e+09	3.1492e+08
Licania heteromorpha	2499	409	1.61817e+09	1.57048e+09	2.25958e+08
Metrodorea flavida	1326	90	1.5755e+09	1.5494e+09	2.27751e+08
Iryanthera juruensis	1865	318	1.61488e+09	1.51734e+09	1.51101e+08
Protium apiculatum	1690	246	1.4063e+09	1.47015e+09	2.4061e+08
Mauritia flexuosa	1989	90	1.56721e+09	1.42641e+09	3.52383e+08
Attalea speciosa	866	43	1.41603e+09	1.41616e+09	4.41556e+08
Clathrotropis macrocarpa	1510	72	1.34272e+09	1.35399e+09	2.11896e+08
Micropholis guyanensis	2176	412	1.32319e+09	1.35014e+09	1.37472e+08
Licania apetala	2721	202	1.50748e+09	1.34962e+09	2.15547e+08
Pentaclethra macroloba	2819	77	1.24813e+09	1.3391e+09	2.04115e+08
Theobroma cacao	1530	136	1.48321e+09	1.3192e+09	3.15269e+08
Virola surinamensis	1795	214	1.35298e+09	1.2951e+09	2.17967e+08
Theobroma subincanum	1858	379	1.27737e+09	1.26408e+09	1.39844e+08
Dicymbe corymbosa	1158	9	1.19378e+09	1.26099e+09	5.2888e+08
Oenocarpus bacaba	2107	308	1.17793e+09	1.23743e+09	1.31681e+08
Virola calophylla	1839	360	1.29324e+09	1.22465e+09	1.68073e+08
Theobroma speciosum	971	215	1.19838e+09	1.20179e+09	1.61453e+08
Ecclinusa guianensis	1555	297	1.14298e+09	1.17726e+09	1.97165e+08
Carapa guianensis	2076	188	1.05107e+09	1.16625e+09	1.90356e+08
Aspidosperma excelsum	2105	290	1.09631e+09	1.13283e+09	1.68752e+08
Gustavia augusta	1137	124	1.07715e+09	1.10533e+09	2.92985e+08
Pachira brevipes	1392	25	1.03395e+09	1.07947e+09	3.07928e+08
Protium ex-tetragastrispanamensis	1470	329	1.11812e+09	1.07656e+09	1.78157e+08
Hevea guianensis	1535	284	1.05199e+09	1.06809e+09	1.27524e+08
Pseudolmedia laevigata	1369	272	1.10044e+09	1.04388e+09	1.29661e+08
Guarea kunthiana	1139	216	1.02468e+09	1.03697e+09	1.37557e+08
Brosimum guianense	1192	414	1.04666e+09	1.03588e+09	1.45071e+08
Brosimum rubescens	1472	405	1.03598e+09	1.0294e+09	1.16539e+08
Chrysophyllum sanguinolentum	1351	258	1.01163e+09	1.02271e+09	1.55115e+08
Leonia glycycarpa	1719	302	1.08857e+09	1.01848e+09	1.20734e+08
Eschweilera sagotiana	2477	84	1.03687e+09	1.00839e+09	1.98889e+08
Catostemma fragrans	2216	93	1.02724e+09	9.97199e+08	1.72056e+08
Astrocaryum sciophilum	1513	73	9.64584e+08	9.88133e+08	2.94645e+08
Goupia glabra	1665	379	1.00135e+09	9.87948e+08	1.09507e+08
Poecilanthe effusa	846	80	8.95076e+08	9.8748e+08	2.74775e+08
Minquartia guianensis	1713	529	9.55661e+08	9.86645e+08	8.7197e+07
Virola elongata	1230	231	9.94895e+08	9.80615e+08	1.30932e+08
Symphonia globulifera	2069	397	9.4764e+08	9.70373e+08	1.15304e+08
Rinoreocarpus ulei	806	67	1.06899e+09	9.69774e+08	3.02442e+08
Pourouma minor	1549	251	1.00623e+09	9.67578e+08	1.07666e+08
Attalea maripa	664	152	9.57533e+08	9.6474e+08	1.5032e+08
Tapirira guianensis	1549	395	9.44474e+08	9.63439e+08	8.57765e+07
Micrandra spruceana	755	59	9.27324e+08	9.5746e+08	1.61398e+08
Licania micrantha	982	216	1.03251e+09	9.52435e+08	2.23092e+08
Protium sagotianum	903	219	9.54624e+08	9.43933e+08	1.72622e+08
Oxandra polyantha	827	29	9.77772e+08	9.27894e+08	3.17467e+08
Lecythis idatimon	2820	113	8.2784e+08	9.08521e+08	7.99473e+07
Eschweilera grandiflora	1657	221	9.02946e+08	9.07551e+08	1.31506e+08
Dialium guianense	918	314	9.30138e+08	9.0023e+08	9.51285e+07
Pouteria guianensis	1445	382	9.08249e+08	8.8577e+08	1.16556e+08
Micrandra sprucei	843	10	9.38663e+08	8.82649e+08	4.08326e+08
Cheiloclinium cognatum	883	108	9.09109e+08	8.81507e+08	2.43262e+08
Eschweilera wachenheimii	1491	129	8.80446e+08	8.77406e+08	1.45549e+08
Eschweilera albiflora	926	80	9.46645e+08	8.74372e+08	1.68052e+08
Jacaranda copaia	1421	447	8.6583e+08	8.69131e+08	8.60158e+07
Sagotia brachysepala	603	15	7.91845e+08	8.67108e+08	3.75373e+08
Luehea cymulosa	759	59	8.95105e+08	8.62643e+08	3.72102e+08
Protium hebetatum	1879	220	8.60822e+08	8.54767e+08	1.43994e+08
Rinorea racemosa	1632	214	7.92008e+08	8.52101e+08	7.53094e+07
Laetia corymbulosa	832	23	8.26043e+08	8.38984e+08	4.0687e+08
Pterocarpus rohrii	937	228	8.5413e+08	8.22782e+08	1.64055e+08
Senefeldera inclinata	1415	35	7.78648e+08	7.87617e+08	2.64873e+08
Inga alba	1400	352	7.78906e+08	7.82113e+08	7.64824e+07
Pouteria elegans	815	77	8.03583e+08	7.79691e+08	2.15597e+08
Mabea speciosa	902	149	7.92035e+08	7.78246e+08	1.85578e+08
Pseudolmedia macrophylla	966	161	8.15363e+08	7.66104e+08	1.00398e+08
Cecropia sciadophylla	1029	279	7.18967e+08	7.44759e+08	1.43937e+08
Virola michelii	1315	267	7.2781e+08	7.4214e+08	9.50353e+07
Lecythis corrugata	1713	107	7.30724e+08	7.41279e+08	1.24164e+08
Tachigali paniculata	691	163	7.5659e+08	7.35379e+08	1.46174e+08
Eschweilera parviflora	1256	70	6.89952e+08	7.31855e+08	1.44306e+08
Tabebuia barbata	369	27	7.44079e+08	7.24475e+08	2.4596e+08
Virola pavonis	1075	184	7.74086e+08	7.18299e+08	8.49577e+07
Guarea macrophylla	1237	174	7.19101e+08	7.17877e+08	1.17526e+08
Pseudobombax munguba	750	50	7.5095e+08	7.01748e+08	2.63241e+08
Eschweilera atropetiolata	1062	153	7.06538e+08	7.00737e+08	1.4845e+08
Eschweilera parvifolia	1026	85	7.13767e+08	6.93869e+08	1.24421e+08
Sagotia racemosa	870	87	6.13977e+08	6.83593e+08	1.29874e+08
Iryanthera laevis	863	204	6.80168e+08	6.82443e+08	1.06719e+08
Trichilia quadrijuga	469	103	6.48198e+08	6.78052e+08	1.76121e+08
Micropholis venulosa	957	334	6.53003e+08	6.70692e+08	1.1578e+08
Pourouma guianensis	1164	260	6.63003e+08	6.59004e+08	7.66711e+07
Celtis schippii	936	138	6.64173e+08	6.5114e+08	1.34487e+08
Monopteryx uaucu	428	31	6.60712e+08	6.48616e+08	3.00657e+08
Protium tenuifolium	822	213	6.42582e+08	6.47794e+08	1.23757e+08
Amaioua guianensis	1304	166	6.32352e+08	6.41845e+08	1.05676e+08
Gustavia hexapetala	1069	217	6.08756e+08	6.35659e+08	9.83984e+07
Geissospermum sericeum	949	134	5.91185e+08	6.35607e+08	8.86859e+07
Otoba parvifolia	1773	105	6.7357e+08	6.34368e+08	1.06334e+08
Simarouba amara	705	326	6.2146e+08	6.31373e+08	7.01594e+07
Eschweilera pedicellata	1164	210	6.12621e+08	6.27799e+08	1.33114e+08
Mora gonggrijpii	994	23	6.00135e+08	6.23777e+08	2.17963e+08
Licania densiflora	720	52	5.57505e+08	6.23452e+08	2.19799e+08
Siparuna decipiens	1040	259	6.35336e+08	6.20093e+08	7.94709e+07
Aparisthmium cordatum	498	90	5.57977e+08	6.17715e+08	1.21291e+08
Osteophloeum platyspermum	785	280	6.21817e+08	6.15378e+08	7.81235e+07
Scleronema micranthum	990	179	6.18412e+08	6.11869e+08	6.87228e+07
Hirtella racemosa	822	104	6.45129e+08	6.11765e+08	1.02864e+08
Clarisia racemosa	754	275	6.47888e+08	6.06276e+08	5.18566e+07
Mezilaurus itauba	612	163	6.00944e+08	6.03887e+08	1.37913e+08
Maquira coriacea	534	59	6.18067e+08	6.03034e+08	1.39496e+08
Quararibea wittii	1199	77	6.73981e+08	5.94131e+08	1.14483e+08
Sterculia pruriens	1024	261	5.68249e+08	5.91531e+08	4.55439e+07
Attalea phalerata	570	50	6.0974e+08	5.90598e+08	1.61355e+08
Protium decandrum	1045	230	5.82302e+08	5.87012e+08	8.71571e+07
Pouteria caimito	751	237	5.84975e+08	5.79453e+08	7.01993e+07
Inga thibaudiana	889	242	5.62411e+08	5.77178e+08	7.82906e+07
Cenostigma tocantinum	382	17	5.27996e+08	5.76444e+08	2.28345e+08
Virola sebifera	697	207	5.91993e+08	5.7216e+08	6.49847e+07
Guarea silvatica	395	134	5.95456e+08	5.70285e+08	1.18526e+08
Zygia latifolia	856	82	5.42712e+08	5.69052e+08	1.51513e+08
Sacoglottis guianensis	877	212	5.57326e+08	5.66041e+08	9.50757e+07
Chlorocardium rodiei	955	30	5.53329e+08	5.63559e+08	1.46825e+08
Manilkara bidentata	1126	242	5.42244e+08	5.58554e+08	6.4007e+07
Calophyllum brasiliense	904	154	5.88576e+08	5.4959e+08	7.44979e+07
Crataeva benthamii	482	19	4.38685e+08	5.47197e+08	4.27021e+08
Mollia gracilis	335	22	5.11702e+08	5.44758e+08	2.93429e+08
Eperua purpurea	433	13	5.37736e+08	5.44433e+08	1.9254e+08
Erisma uncinatum	600	119	5.66176e+08	5.4285e+08	1.20634e+08
Eperua grandiflora	1625	52	5.48039e+08	5.4071e+08	1.89867e+08
Astrocaryum aculeatum	391	65	5.57182e+08	5.39132e+08	1.25405e+08
Ocotea aciphylla	638	158	5.5937e+08	5.35983e+08	1.05277e+08
Iryanthera ulei	434	81	5.50302e+08	5.33496e+08	8.89432e+07
Pouteria cuspidata	689	247	5.28626e+08	5.31313e+08	7.39552e+07
Guarea guidonia	504	117	4.94342e+08	5.26148e+08	1.92448e+08
Licania octandra	853	216	5.2478e+08	5.22723e+08	6.70968e+07
Tachigali chrysophylla	424	105	4.76556e+08	5.22234e+08	9.76961e+07
Caryocar glabrum	644	323	5.2233e+08	5.22228e+08	5.40253e+07
Conceveiba guianensis	783	326	5.04697e+08	5.17307e+08	7.66558e+07
Cecropia latiloba	629	42	4.92668e+08	5.17125e+08	1.75433e+08
Eschweilera bracteosa	655	140	5.27655e+08	5.0907e+08	1.07026e+08
Protium aracouchini	511	152	4.96841e+08	5.08372e+08	1.02023e+08
Campsiandra laurifolia	304	28	4.58236e+08	5.04513e+08	2.67908e+08
Licania kunthiana	1116	84	5.10015e+08	5.03952e+08	1.38525e+08
Couepia paraensis	263	30	4.7269e+08	4.9776e+08	2.4932e+08
Spondias mombin	733	176	5.11417e+08	4.94921e+08	7.64005e+07
Protium trifoliolatum	663	181	5.14212e+08	4.93086e+08	1.12289e+08
Brosimum utile	529	213	4.94324e+08	4.88951e+08	7.34777e+07
Qualea paraensis	613	143	5.11817e+08	4.87912e+08	8.03427e+07
Cynometra marginata	336	30	4.58628e+08	4.87723e+08	2.45249e+08
Matisia ochrocalyx	692	174	4.97067e+08	4.87006e+08	8.96808e+07
Eschweilera decolorans	925	95	4.40287e+08	4.85481e+08	7.59404e+07
Triplaris weigeltiana	513	48	4.86601e+08	4.83036e+08	1.5746e+08
Macrolobium angustifolium	922	98	4.70183e+08	4.78392e+08	8.48328e+07
Leonia crassa	550	66	5.13887e+08	4.77281e+08	1.30965e+08
Laetia procera	1022	277	4.44445e+08	4.73309e+08	6.21859e+07
Clathrotropis glaucophylla	279	7	3.7479e+08	4.73032e+08	3.39578e+08
Eschweilera tessmannii	732	146	4.75493e+08	4.68183e+08	6.1843e+07
Garcinia macrophylla	640	196	4.80073e+08	4.65082e+08	7.80457e+07
Bocageopsis multiflora	706	182	4.41223e+08	4.62036e+08	7.76026e+07
Inga capitata	538	159	4.60366e+08	4.58334e+08	6.51345e+07
Couepia guianensis	916	198	4.4032e+08	4.58101e+08	9.6478e+07
Cupania scrobiculata	559	148	4.36903e+08	4.55592e+08	6.48225e+07
Pouteria reticulata	806	278	4.38744e+08	4.50796e+08	5.56319e+07
Micrandra glabra	372	3	3.95415e+08	4.50113e+08	5.13717e+08
Pourouma bicolor	705	195	4.53566e+08	4.467e+08	6.43095e+07
Diplotropis purpurea	438	191	4.63858e+08	4.44845e+08	6.14319e+07
Acosmium cardenasii	399	13	4.67421e+08	4.43995e+08	2.49212e+08
Vouacapoua americana	1159	128	4.30368e+08	4.40764e+08	8.84283e+07
Mabea nitida	443	53	4.76423e+08	4.38212e+08	1.43771e+08
Himatanthus sucuuba	426	149	4.39239e+08	4.37423e+08	7.99065e+07
Ocotea cernua	522	175	4.07582e+08	4.30983e+08	6.80639e+07
Inga edulis	460	106	4.28204e+08	4.28832e+08	7.80939e+07
Pourouma cecropiifolia	688	156	4.39327e+08	4.25314e+08	7.92722e+07
Trichilia pleeana	598	102	4.19467e+08	4.25098e+08	7.02149e+07
Sloanea eichleri	560	98	4.31624e+08	4.2479e+08	7.84121e+07
Hura crepitans	527	78	4.29182e+08	4.21411e+08	7.01675e+07
Mora excelsa	608	16	3.40438e+08	4.18885e+08	1.98369e+08
Cedrelinga cateniformis	406	119	4.26046e+08	4.17258e+08	8.76263e+07
Bertholletia excelsa	324	100	4.39565e+08	4.16796e+08	5.57702e+07
Apeiba tibourbou	205	81	4.2751e+08	4.14417e+08	1.01766e+08
Zygia cataractae	483	44	4.22657e+08	4.12981e+08	1.06474e+08
Cecropia membranacea	362	68	4.56848e+08	4.11016e+08	2.27305e+08
Zygia racemosa	880	258	3.88738e+08	4.09098e+08	3.97414e+07
Pterocarpus santalinoides	595	60	3.8749e+08	4.07779e+08	1.11605e+08
Licania oblongifolia	433	97	4.04087e+08	4.07515e+08	7.26663e+07
Micropholis gardneriana	1865	10	4.38786e+08	4.04061e+08	1.68442e+08
Unonopsis guatterioides	479	108	4.44559e+08	4.03799e+08	6.46333e+07
Trichilia micrantha	504	181	4.00545e+08	4.03655e+08	5.85625e+07
Tachigali rugosa	416	37	4.4112e+08	4.03152e+08	6.82673e+07
Apeiba aspera	757	185	4.14539e+08	4.01702e+08	4.86926e+07
Mauritiella aculeata	420	24	3.98151e+08	4.01535e+08	1.662e+08
Inga lateriflora	174	42	4.13657e+08	4.00283e+08	1.98761e+08
Swartzia polyphylla	673	216	3.9072e+08	3.99001e+08	8.15233e+07
Guapira venosa	318	27	3.61939e+08	3.98198e+08	1.3547e+08
Quararibea guianensis	982	53	3.89932e+08	3.98068e+08	9.60028e+07
Alexa imperatricis	398	17	3.45641e+08	3.96695e+08	1.47189e+08
Inga rubiginosa	494	175	3.70256e+08	3.96486e+08	5.38602e+07
Drypetes amazonica	676	116	4.25235e+08	3.94726e+08	7.29454e+07
Sacoglottis mattogrossensis	488	76	3.66261e+08	3.94589e+08	2.08312e+08
Poulsenia armata	422	57	3.5201e+08	3.92686e+08	1.68464e+08
Licania buxifolia	779	20	3.87002e+08	3.89036e+08	1.11237e+08
Enterolobium schomburgkii	428	157	3.59345e+08	3.88265e+08	5.67905e+07
Caraipa densifolia	435	54	4.06159e+08	3.88265e+08	1.13108e+08
Vitex cymosa	357	29	3.59723e+08	3.87566e+08	2.17374e+08
Vatairea guianensis	439	111	3.84368e+08	3.86858e+08	7.67482e+07
Micrandra elata	684	21	3.53905e+08	3.86194e+08	1.8765e+08
Cordia bicolor	374	104	3.5059e+08	3.82676e+08	6.08476e+07
Licania alba	1071	106	3.77007e+08	3.82618e+08	7.98181e+07
Haploclathra cordata	543	6	4.74152e+08	3.81934e+08	2.8789e+08
Swartzia leiocalycina	557	23	4.08459e+08	3.81766e+08	1.34153e+08
Xylopia amazonica	511	72	3.6173e+08	3.80996e+08	9.56097e+07
Inga marginata	480	149	3.63683e+08	3.75806e+08	8.55572e+07
Pterocarpus amazonum	414	80	3.67133e+08	3.75163e+08	9.83773e+07
Eschweilera truncata	146	16	3.28067e+08	3.73506e+08	1.20564e+08
Pseudopiptadenia suaveolens	506	200	3.5344e+08	3.73337e+08	4.60439e+07
Abarema jupunba	547	240	3.63727e+08	3.72678e+08	3.97195e+07
Macrolobium acaciifolium	390	69	3.6214e+08	3.70648e+08	9.91458e+07
Eschweilera amazonica	667	88	3.3359e+08	3.68895e+08	5.49755e+07
Paramachaerium ormosioides	353	48	3.42967e+08	3.68615e+08	1.52881e+08
Aldina heterophylla	486	31	4.18496e+08	3.68204e+08	9.29576e+07
Anadenanthera colubrina	326	11	3.60399e+08	3.6705e+08	1.29473e+08
Astrocaryum jauari	325	36	3.60302e+08	3.66624e+08	7.42564e+07
Rinorea riana	594	69	3.23561e+08	3.6435e+08	5.32361e+07
Pouteria macrophylla	462	140	3.6443e+08	3.64258e+08	6.28047e+07
Pouteria procera	471	128	3.73895e+08	3.61217e+08	6.81953e+07
Micrandra siphonioides	381	40	3.66438e+08	3.59859e+08	8.9352e+07
Pourouma ovata	323	95	3.56007e+08	3.58355e+08	8.62076e+07
Pseudolmedia rigida	530	52	3.49463e+08	3.57756e+08	2.04674e+08
Castilla ulei	311	114	3.64201e+08	3.54153e+08	5.99431e+07
Lecythis retusa	125	22	3.737e+08	3.53193e+08	2.13866e+08
Alexa grandiflora	263	18	3.30013e+08	3.52291e+08	1.21309e+08
Protium altsonii	549	149	3.20523e+08	3.49983e+08	7.96487e+07
Hieronyma alchorneoides	468	118	3.36401e+08	3.49184e+08	8.16965e+07
Guatteria poeppigiana	409	101	3.05589e+08	3.48336e+08	5.68865e+07
Terminalia amazonia	407	143	3.29106e+08	3.47791e+08	6.43639e+07
Pouteria cladantha	584	205	3.31807e+08	3.47154e+08	4.11137e+07
Mabea piriri	613	102	3.16635e+08	3.46864e+08	5.76808e+07
Acosmium nitens	606	25	3.75693e+08	3.45275e+08	1.30902e+08
Toulicia guianensis	377	75	3.09223e+08	3.45079e+08	5.82372e+07
Lecythis lurida	252	53	3.17012e+08	3.43891e+08	6.21885e+07
Astronium lecointei	224	114	3.5801e+08	3.4352e+08	1.13705e+08
Alchornea discolor	357	84	3.15098e+08	3.41976e+08	1.07181e+08
Swartzia ulei	264	33	3.125e+08	3.41821e+08	1.08551e+08
Casearia gossypiosperma	350	49	3.45843e+08	3.41572e+08	8.59028e+07
Manilkara huberi	418	129	3.12207e+08	3.4113e+08	7.65625e+07
Peltogyne catingae	157	43	3.69826e+08	3.41115e+08	9.30211e+07
Naucleopsis caloneura	570	129	3.47974e+08	3.40388e+08	7.9523e+07
Protium subserratum	446	171	3.29052e+08	3.37638e+08	6.96667e+07
Mollia lepidota	315	34	3.74688e+08	3.37101e+08	1.33752e+08
Chrysophyllum prieurii	494	166	3.53922e+08	3.36048e+08	6.96442e+07
Protium nodulosum	411	102	2.30163e+08	3.33972e+08	9.77993e+07
Iryanthera tricornis	364	68	3.49102e+08	3.33467e+08	5.32564e+07
Miconia pyrifolia	496	69	3.14185e+08	3.33378e+08	8.66513e+07
Dendrobangia boliviana	887	200	3.1454e+08	3.33193e+08	4.46575e+07
Pouteria torta	636	197	3.50456e+08	3.33092e+08	4.55406e+07
Peltogyne paniculata	310	112	3.53204e+08	3.32721e+08	9.40621e+07
Alchornea triplinervia	265	65	3.31518e+08	3.32251e+08	1.56303e+08
Licania canescens	617	181	3.14514e+08	3.30765e+08	5.99279e+07
Manicaria saccifera	742	15	3.04391e+08	3.29725e+08	1.97309e+08
Endopleura uchi	362	127	3.15666e+08	3.29066e+08	4.42079e+07
Urera caracasana	325	49	3.30019e+08	3.28006e+08	1.34664e+08
Malouetia tamaquarina	327	47	3.58096e+08	3.27696e+08	6.76749e+07
Leopoldinia piassaba	265	7	3.27763e+08	3.27362e+08	1.3156e+08
Protium amazonicum	548	176	3.17189e+08	3.26911e+08	3.93392e+07
Eschweilera ovata	298	25	2.76192e+08	3.24459e+08	1.18015e+08
Micropholis egensis	479	166	3.38887e+08	3.23073e+08	7.30189e+07
Pourouma tomentosa	425	172	3.2204e+08	3.22933e+08	5.8153e+07
Macrolobium limbatum	377	129	3.38985e+08	3.22793e+08	4.89231e+07
Discocarpus essequeboensis	220	12	3.17652e+08	3.21406e+08	1.64757e+08
Croton megalodendron	310	12	2.67659e+08	3.21228e+08	1.01168e+08
Duguetia echinophora	237	73	2.64482e+08	3.20746e+08	1.33057e+08
Pourouma mollis	844	128	3.03492e+08	3.20414e+08	4.87525e+07
Nealchornea yapurensis	311	82	3.40101e+08	3.1988e+08	5.10949e+07
Protium pilosissimum	615	38	3.03771e+08	3.19256e+08	7.57027e+07
Peltogyne gracilipes	117	3	3.06635e+08	3.17267e+08	2.59854e+08
Caesalpinia pluviosa	274	6	3.19629e+08	3.15352e+08	1.29441e+08
Tachigali poeppigiana	487	55	3.75589e+08	3.15143e+08	1.34893e+08
Protium opacum	568	162	3.01472e+08	3.13896e+08	5.5186e+07
Eschweilera punctata	301	25	3.29331e+08	3.12321e+08	1.05006e+08
Myrciaria floribunda	268	104	2.69641e+08	3.12258e+08	1.32477e+08
Caraipa punctulata	197	27	2.97898e+08	3.11944e+08	2.0465e+08
Digomphia densicoma	199	1	3.00996e+08	3.11145e+08	2.70915e+08
Ocotea leucoxylon	367	49	2.80473e+08	3.10943e+08	1.09768e+08
Taralea oppositifolia	339	74	3.0834e+08	3.09857e+08	5.55893e+07
Poraqueiba guianensis	911	135	2.76135e+08	3.09853e+08	3.80616e+07
Protium rhoifolium	308	114	3.24867e+08	3.09481e+08	6.42716e+07
Unonopsis floribunda	520	94	2.89217e+08	3.09263e+08	6.63622e+07
Protium spruceanum	484	151	2.91197e+08	3.08738e+08	5.21336e+07
Guatteria olivacea	545	121	2.96174e+08	3.08733e+08	3.78701e+07
Mora paraensis	942	19	3.04937e+08	3.08319e+08	1.01592e+08
Protium paniculatum	573	151	2.96995e+08	3.05965e+08	6.74672e+07
Sapium marmieri	448	131	3.19956e+08	3.05908e+08	3.87176e+07
Hevea nitida	329	35	3.23836e+08	3.05826e+08	8.40685e+07
Duguetia pycnastera	275	55	2.76487e+08	3.03628e+08	7.60739e+07
Lecythis confertiflora	457	38	2.90154e+08	3.02809e+08	8.67799e+07
Pterocarpus officinalis	1054	68	2.59031e+08	3.02693e+08	7.30403e+07
Ocotea cinerea	370	89	3.21032e+08	3.02537e+08	8.2864e+07
Sapium glandulosum	387	124	3.04735e+08	3.02001e+08	7.10759e+07
Drypetes variabilis	650	192	2.79958e+08	3.01493e+08	4.51429e+07
Duguetia spixiana	439	68	2.95166e+08	3.00936e+08	7.53347e+07
Pseudoxandra polyphleba	265	51	3.11801e+08	3.00398e+08	8.23972e+07
Iryanthera lancifolia	653	115	2.65478e+08	2.9966e+08	1.01869e+08
Handroanthus serratifolius	328	152	3.24804e+08	2.98107e+08	4.85063e+07
Pouteria pallens	73	19	2.91422e+08	2.97696e+08	1.70305e+08
Schefflera morototoni	370	199	2.95266e+08	2.96484e+08	3.82774e+07
Protium robustum	244	60	2.96182e+08	2.96001e+08	6.49776e+07
Euterpe catinga	255	8	2.85311e+08	2.91661e+08	1.65542e+08
Heterostemon mimosoides	409	21	3.42875e+08	2.91399e+08	9.77849e+07
Lecythis prancei	411	116	2.70098e+08	2.90053e+08	1.17376e+08
Lacistema aggregatum	332	148	2.88186e+08	2.89559e+08	4.92845e+07
Iryanthera sagotiana	999	127	2.80304e+08	2.88507e+08	7.89883e+07
Protium goudotianum	242	64	2.96234e+08	2.87611e+08	5.86208e+07
Geissospermum argenteum	407	78	2.86032e+08	2.8748e+08	6.16742e+07
Perebea guianensis	362	116	2.54371e+08	2.87257e+08	7.37584e+07
Capirona decorticans	364	101	3.09464e+08	2.86781e+08	5.02833e+07
Licania laxiflora	528	64	2.99932e+08	2.86416e+08	1.04e+08
Gustavia pulchra	145	9	2.50178e+08	2.85884e+08	1.05056e+08
Diospyros guianensis	708	63	2.63907e+08	2.85819e+08	9.02082e+07
Otoba glycycarpa	613	61	2.88565e+08	2.85713e+08	7.1764e+07
Ampelocera edentula	372	199	2.91064e+08	2.81903e+08	5.21875e+07
Piranhea longepedunculata	273	8	2.18006e+08	2.81765e+08	1.0585e+08
Maquira guianensis	482	222	2.70897e+08	2.808e+08	3.9615e+07
Ocotea guianensis	403	49	2.6542e+08	2.79409e+08	5.99593e+07
Sterculia speciosa	327	112	2.44199e+08	2.77801e+08	4.32539e+07
Sloanea guianensis	408	176	2.81796e+08	2.76762e+08	3.41727e+07
Leopoldinia pulchra	207	4	2.95148e+08	2.76393e+08	3.13674e+08
Thyrsodium spruceanum	401	169	2.69154e+08	2.76015e+08	3.04865e+07
Oenocarpus mapora	374	83	2.96043e+08	2.74896e+08	5.58081e+07
Pouteria egregia	347	56	2.25081e+08	2.72116e+08	5.69662e+07
Neea floribunda	291	75	2.6258e+08	2.71744e+08	7.32102e+07
Tachigali myrmecophila	327	107	2.49059e+08	2.71438e+08	4.3526e+07
Dicorynia guianensis	1115	100	2.50464e+08	2.6912e+08	6.93714e+07
Chaetocarpus schomburgkianus	539	89	2.31607e+08	2.6774e+08	4.7856e+07
Perebea mollis	217	102	2.84624e+08	2.66956e+08	5.30995e+07
Inga nobilis	441	123	2.62826e+08	2.6658e+08	5.63148e+07
Helicostylis scabra	340	136	2.91522e+08	2.6585e+08	5.45398e+07
Pouteria bilocularis	306	109	2.38879e+08	2.64948e+08	6.04436e+07
Protium polybotryum	364	74	2.48999e+08	2.64337e+08	7.36937e+07
Piranhea trifoliata	205	24	2.9443e+08	2.638e+08	7.5846e+07
Ruizterania retusa	389	11	2.50367e+08	2.63643e+08	1.48664e+08
Vochysia vismiifolia	266	50	2.55963e+08	2.62261e+08	5.45807e+07
Brosimum parinarioides	263	158	2.64704e+08	2.61734e+08	5.37092e+07
Sorocea steinbachii	405	82	2.71767e+08	2.60352e+08	6.87681e+07
Parkia igneiflora	198	51	2.56288e+08	2.59727e+08	1.47299e+08
Sloanea floribunda	335	161	2.72856e+08	2.59702e+08	3.04481e+07
Sarcaulus brasiliensis	620	167	2.53966e+08	2.59212e+08	3.21292e+07
Parkia multijuga	322	150	2.66157e+08	2.59009e+08	3.16368e+07
Matisia cordata	463	51	2.82643e+08	2.58162e+08	7.33729e+07
Mouriri grandiflora	351	63	2.37497e+08	2.57703e+08	6.7651e+07
Trichilia septentrionalis	462	174	2.76361e+08	2.53628e+08	9.43979e+07
Nectandra cuspidata	246	77	2.33279e+08	2.53033e+08	4.51178e+07
Licania impressa	263	79	2.35634e+08	2.52496e+08	7.12111e+07
Pouteria glomerata	313	74	2.50967e+08	2.51702e+08	6.83843e+07
Theobroma glaucum	333	73	2.58131e+08	2.51693e+08	5.59346e+07
Eschweilera pseudodecolorans	271	72	2.37558e+08	2.51147e+08	1.24474e+08
Anaxagorea dolichocarpa	193	35	2.07071e+08	2.51137e+08	9.09115e+07
Iryanthera macrophylla	323	65	2.56978e+08	2.48925e+08	8.71014e+07
Pouteria trilocularis	320	85	2.50476e+08	2.48768e+08	9.06937e+07
Iryanthera elliptica	328	101	2.64854e+08	2.48328e+08	6.47425e+07
Macrolobium gracile	232	35	2.54817e+08	2.47866e+08	8.41563e+07
Siparuna guianensis	282	80	2.63543e+08	2.4705e+08	4.53737e+07
Pradosia surinamensis	94	8	2.49147e+08	2.46905e+08	1.38577e+08
Hymenaea courbaril	285	138	2.57168e+08	2.46635e+08	3.89525e+07
Brosimum acutifolium	256	139	2.49956e+08	2.45192e+08	3.31892e+07
Iryanthera hostmannii	386	103	2.40663e+08	2.44815e+08	4.5964e+07
Fusaea longifolia	362	170	2.22697e+08	2.44493e+08	4.9186e+07
Tabebuia insignis	573	24	2.17752e+08	2.43511e+08	1.07564e+08
Casearia javitensis	464	207	2.36158e+08	2.42571e+08	2.93473e+07
Licaria cannella	468	184	2.24559e+08	2.41754e+08	4.5977e+07
Cecropia distachya	360	116	2.25311e+08	2.4155e+08	3.68948e+07
Hirtella triandra	309	70	2.24536e+08	2.41193e+08	5.22674e+07
Lunania parviflora	450	58	2.4052e+08	2.39568e+08	4.99046e+07
Mouriri acutiflora	472	41	2.32602e+08	2.39139e+08	1.57657e+08
Coussarea racemosa	170	26	2.28758e+08	2.38806e+08	1.66344e+08
Mauritiella armata	576	13	2.12369e+08	2.38587e+08	1.12274e+08
Rinorea viridifolia	505	56	2.75641e+08	2.3836e+08	6.71958e+07
Dicymbe uaiparuensis	491	8	2.71029e+08	2.37787e+08	1.39288e+08
Hevea spruceana	197	29	2.53479e+08	2.37776e+08	4.80086e+07
Eschweilera andina	298	57	2.49261e+08	2.36309e+08	6.58025e+07
Chrysophyllum argenteum	396	150	2.30618e+08	2.36138e+08	2.89328e+07
Protium unifoliolatum	415	41	2.33124e+08	2.36136e+08	1.06927e+08
Myrcia multiflora	263	37	2.13179e+08	2.35888e+08	8.89306e+07
Miconia punctata	330	118	2.31582e+08	2.35267e+08	4.43301e+07
Swartzia schomburgkii	310	86	2.28172e+08	2.34489e+08	5.37904e+07
Sloanea latifolia	172	69	2.16186e+08	2.33929e+08	7.55452e+07
Myrcia amazonica	332	43	2.58563e+08	2.33902e+08	1.1748e+08
Swartzia racemosa	565	98	2.49479e+08	2.33359e+08	3.88039e+07
Licania membranacea	697	115	2.23839e+08	2.33225e+08	2.73971e+07
Himatanthus articulatus	161	64	2.38564e+08	2.32958e+08	8.01243e+07
Apeiba petoumo	563	165	2.34112e+08	2.32923e+08	4.14351e+07
Trymatococcus amazonicus	332	155	2.26042e+08	2.32815e+08	3.4877e+07
Glycydendron amazonicum	291	170	2.35294e+08	2.31776e+08	3.68556e+07
Trattinnickia rhoifolia	243	104	2.19544e+08	2.31773e+08	3.6642e+07
Parinari excelsa	207	106	2.20275e+08	2.31016e+08	4.98615e+07
Elaeoluma glabrescens	244	24	2.30612e+08	2.30638e+08	1.41545e+08
Oxandra asbeckii	840	81	2.44776e+08	2.30114e+08	7.31772e+07
Mollia speciosa	260	16	2.50322e+08	2.29788e+08	1.39244e+08
Guarea gomma	375	114	2.43659e+08	2.29011e+08	4.38033e+07
Anaueria brasiliensis	143	28	2.36215e+08	2.28283e+08	9.72438e+07
Tapura juruana	288	85	2.38343e+08	2.26046e+08	4.4105e+07
Andira fraxinifolia	45	2	2.43795e+08	2.25803e+08	1.8625e+08
Miconia chrysophylla	231	35	2.33815e+08	2.25603e+08	7.05994e+07
Hirtella bicornis	307	107	2.26945e+08	2.25518e+08	6.18118e+07
Maquira sclerophylla	252	109	2.2847e+08	2.25414e+08	4.74014e+07
Lueheopsis hoehnei	233	2	2.12635e+08	2.25348e+08	1.97376e+08
Ocotea longifolia	200	83	2.18433e+08	2.2499e+08	5.13342e+07
Protium divaricatum	265	68	2.1998e+08	2.23403e+08	6.91579e+07
Cordia exaltata	388	129	2.1118e+08	2.23249e+08	3.74263e+07
Tapirira obtusa	417	142	2.18502e+08	2.20968e+08	3.40303e+07
Physocalymma scaberrimum	321	35	2.18307e+08	2.20186e+08	1.03269e+08
Garcinia madruno	303	141	2.26415e+08	2.20083e+08	3.56826e+07
Gustavia coriacea	173	6	2.26197e+08	2.19997e+08	1.17119e+08
Cordia nodosa	314	109	2.20103e+08	2.18664e+08	3.24272e+07
Simaba cedron	311	89	2.0953e+08	2.18319e+08	3.86154e+07
Siphoneugena occidentalis	222	3	1.8847e+08	2.18224e+08	1.66752e+08
Oxandra espintana	261	23	1.8648e+08	2.17747e+08	1.45444e+08
Copaifera multijuga	120	59	2.39299e+08	2.17708e+08	5.57049e+07
Neoraputia paraensis	107	6	2.09516e+08	2.17684e+08	2.07573e+08
Ormosia paraensis	216	98	2.14004e+08	2.17353e+08	4.95474e+07
Zanthoxylum rhoifolium	134	53	2.26596e+08	2.17327e+08	5.66283e+07
Tachigali venusta	244	59	2.20835e+08	2.17036e+08	4.73739e+07
Xylopia benthamii	299	93	2.05951e+08	2.16656e+08	4.50682e+07
Couratari stellata	412	125	1.95044e+08	2.15664e+08	3.72877e+07
Sorocea briquetii	462	61	2.38736e+08	2.15119e+08	3.45696e+07
Amaioua corymbosa	332	70	2.1174e+08	2.14604e+08	5.65643e+07
Zygia inaequalis	288	33	2.06022e+08	2.14429e+08	5.65207e+07
Maprounea guianensis	208	75	2.21435e+08	2.13952e+08	1.04751e+08
Matayba inelegans	163	44	2.20016e+08	2.13924e+08	8.73427e+07
Combretum leprosum	225	8	2.29016e+08	2.13589e+08	1.02572e+08
Theobroma grandiflorum	93	35	2.12818e+08	2.11892e+08	6.35227e+07
Aspidosperma rigidum	231	92	2.07935e+08	2.11776e+08	3.70293e+07
Ouratea discophora	356	61	1.97295e+08	2.11199e+08	5.91593e+07
Pouteria hispida	274	147	2.082e+08	2.10844e+08	4.12585e+07
Neea divaricata	204	65	2.11432e+08	2.1077e+08	6.03966e+07
Diplotropis martiusii	172	42	2.04578e+08	2.10539e+08	6.83047e+07
Ocotea splendens	141	55	1.99405e+08	2.1032e+08	9.18007e+07
Casearia arborea	273	96	2.04758e+08	2.10109e+08	4.08272e+07
Iryanthera paraensis	233	58	2.22277e+08	2.09832e+08	4.25809e+07
Coccoloba densifrons	329	94	2.13274e+08	2.09643e+08	3.75442e+07
Hevea pauciflora	191	29	2.24496e+08	2.0935e+08	5.17985e+07
Hymenaea parvifolia	197	98	1.98564e+08	2.092e+08	4.22743e+07
Eschweilera ovalifolia	249	43	2.29615e+08	2.08724e+08	6.94498e+07
Eschweilera subglandulosa	278	35	2.00225e+08	2.08632e+08	4.83127e+07
Ilex inundata	234	26	2.34923e+08	2.08548e+08	1.59497e+08
Astrocaryum gynacanthum	458	11	1.99765e+08	2.08231e+08	1.44477e+08
Apuleia leiocarpa	265	94	2.25895e+08	2.07615e+08	2.69985e+07
Protium pallidum	452	75	1.84822e+08	2.07473e+08	3.73599e+07
Eschweilera romeu-cardosoi	312	56	1.95994e+08	2.06907e+08	7.30804e+07
Eschweilera carinata	66	25	1.95655e+08	2.0521e+08	7.35856e+07
Anacardium giganteum	207	103	1.99779e+08	2.05145e+08	2.86825e+07
Sandwithia guyanensis	692	67	1.99077e+08	2.04011e+08	5.28649e+07
Lecythis persistens	1273	52	2.01965e+08	2.03949e+08	1.6099e+07
Alexa confusa	209	6	1.99671e+08	2.03221e+08	8.04076e+07
Calycophyllum spruceanum	241	45	1.94289e+08	2.02934e+08	4.92459e+07
Tapura amazonica	450	164	1.92448e+08	2.02465e+08	2.962e+07
Couma macrocarpa	205	101	2.04979e+08	2.02213e+08	3.94286e+07
Chrysophyllum venezuelanense	273	93	1.95045e+08	2.02103e+08	4.89605e+07
Licania egleri	233	77	2.10806e+08	2.01753e+08	4.22334e+07
Pradosia schomburgkiana	438	33	1.91897e+08	2.01042e+08	6.85276e+07
Zygia juruana	234	38	2.05706e+08	2.01011e+08	6.70508e+07
Pouteria coriacea	414	102	1.81722e+08	2.0098e+08	1.6957e+07
Guazuma ulmifolia	258	74	1.86666e+08	2.00932e+08	3.50813e+07
Eugenia patrisii	310	125	1.90175e+08	2.00198e+08	3.65809e+07
Pouteria venosa	259	92	1.86399e+08	1.99585e+08	6.20622e+07
Chimarrhis turbinata	404	142	1.80032e+08	1.99185e+08	2.80577e+07
Catostemma commune	343	38	1.89144e+08	1.98052e+08	4.87617e+07
Pseudopiptadenia psilostachya	448	128	1.81957e+08	1.9751e+08	3.06122e+07
Miconia mirabilis	212	35	1.98948e+08	1.95845e+08	5.71879e+07
Maburea trinervis	465	7	1.98748e+08	1.95543e+08	9.85085e+07
Dipteryx odorata	318	170	1.89886e+08	1.95541e+08	2.99089e+07
Macrolobium bifolium	242	44	1.9598e+08	1.95485e+08	5.17351e+07
Apeiba glabra	412	122	1.71259e+08	195071607	2.90469e+07
Talisia squarrosa	438	31	1.93226e+08	1.94556e+08	4.70087e+07
Tapura acreana	183	29	2.14147e+08	1.94549e+08	6.50623e+07
Paypayrola grandiflora	254	133	1.70671e+08	1.94069e+08	3.0463e+07
Quararibea duckei	416	14	1.77653e+08	1.9381e+08	7.31829e+07
Cordia alliodora	211	76	1.89729e+08	1.93631e+08	3.95791e+07
Clarisia biflora	371	120	1.97589e+08	1.93609e+08	2.5629e+07
Matayba guianensis	217	37	2.03714e+08	1.93509e+08	6.47326e+07
Pseudoxandra cuspidata	140	10	1.76467e+08	1.93424e+08	8.35524e+07
Eperua glabriflora	490	100	1.755e+08	1.93324e+08	4.01605e+07
Eperua jenmanii	161	5	1.85489e+08	1.93046e+08	1.14829e+08
Henriquezia nitida	169	6	2.22269e+08	1.91175e+08	1.88788e+08
Aspidosperma parvifolium	221	57	2.08756e+08	1.91035e+08	3.25049e+07
Protium crenatum	181	34	1.68612e+08	1.90932e+08	5.31363e+07
Triplaris americana	309	65	1.9857e+08	1.90576e+08	4.93149e+07
Licania macrophylla	358	71	1.829e+08	1.90441e+08	3.08415e+07
Acacia polyphylla	145	27	2.01137e+08	1.90286e+08	9.04519e+07
Pouteria gongrijpii	428	125	1.73822e+08	1.89549e+08	3.20212e+07
Eschweilera cyathiformis	268	44	1.92016e+08	1.88796e+08	8.97066e+07
Trattinnickia glaziovii	298	64	1.79105e+08	1.86489e+08	5.32485e+07
Pausandra trianae	413	52	1.94217e+08	1.86078e+08	4.74511e+07
Perebea xanthochyma	324	91	1.84928e+08	1.85816e+08	2.52749e+07
Pachira insignis	270	71	2.03724e+08	1.85312e+08	4.25868e+07
Tovomita calophyllophylla	137	12	1.79849e+08	1.84851e+08	7.96315e+07
Jacaratia spinosa	185	63	1.84926e+08	1.84773e+08	4.10255e+07
Eperua rubiginosa	588	10	1.85148e+08	1.84677e+08	1.10408e+08
Clusia spathulifolia	165	8	1.85347e+08	1.84558e+08	6.7639e+07
Licania elliptica	120	16	1.69134e+08	1.8437e+08	7.41166e+07
Helianthostylis sprucei	312	97	1.75818e+08	1.83079e+08	4.34392e+07
Eschweilera itayensis	229	49	1.90153e+08	1.82657e+08	5.79814e+07
Bellucia grossularioides	223	67	1.8141e+08	1.81714e+08	7.61224e+07
Inga splendens	202	61	1.7267e+08	1.81598e+08	5.91177e+07
Emmotum floribundum	141	19	1.79011e+08	1.81289e+08	1.21242e+08
Trichilia schomburgkii	227	83	1.79899e+08	1.80849e+08	6.65281e+07
Ocotea canaliculata	250	81	1.70052e+08	1.80618e+08	4.65818e+07
Licania intrapetiolaris	135	18	1.84703e+08	1.80565e+08	7.48295e+07
Calyptranthes crebra	129	27	1.6445e+08	1.80257e+08	6.87775e+07
Anaxagorea brevipes	204	30	1.7701e+08	1.79852e+08	1.41498e+08
Caraipa longipedicellata	142	8	1.95765e+08	1.77951e+08	1.08884e+08
Guatteria schomburgkiana	256	89	1.85523e+08	1.77638e+08	3.73492e+07
Eschweilera micrantha	904	102	1.70203e+08	1.77478e+08	2.54851e+07
Tapura guianensis	383	105	1.80621e+08	1.76821e+08	4.43987e+07
Astronium graveolens	129	29	1.7676e+08	1.76657e+08	8.99223e+07
Micrandropsis scleroxylon	279	26	1.70506e+08	1.76502e+08	6.86795e+07
Nectandra amazonum	175	26	1.76886e+08	1.75688e+08	7.1161e+07
Licania hypoleuca	196	69	1.79485e+08	1.75648e+08	4.10952e+07
Terminalia oblonga	230	72	1.8414e+08	1.75545e+08	5.17289e+07
Miconia poeppigii	208	34	1.83127e+08	1.75164e+08	6.2201e+07
Iriartella setigera	126	8	2.06539e+08	1.75099e+08	1.20717e+08
Couratari guianensis	255	165	1.71484e+08	1.73194e+08	1.84198e+07
Inga laurina	277	80	1.63657e+08	1.73192e+08	3.80314e+07
Xylopia calophylla	456	35	1.89044e+08	1.73056e+08	4.30545e+07
Matisia malacocalyx	545	67	1.73269e+08	1.72101e+08	3.12778e+07
Ecclinusa ramiflora	192	77	1.57433e+08	1.72027e+08	4.31946e+07
Swartzia benthamiana	187	58	1.67356e+08	1.71881e+08	3.46709e+07
Protium crassipetalum	180	69	1.66087e+08	1.71627e+08	6.142e+07
Trichilia lecointei	144	28	1.64397e+08	1.71539e+08	4.7314e+07
Abarema laeta	235	74	1.8384e+08	1.71462e+08	3.08327e+07
Swartzia cardiosperma	251	62	1.6524e+08	1.71248e+08	4.10973e+07
Myrciaria dubia	284	15	1.54737e+08	1.71245e+08	7.73333e+07
Oxandra acuminata	284	36	2.10418e+08	1.71018e+08	9.47893e+07
Campsiandra angustifolia	201	24	1.8388e+08	1.70596e+08	5.02867e+07
Inga heterophylla	256	81	1.5886e+08	1.70105e+08	2.59373e+07
Diospyros poeppigiana	432	37	1.80161e+08	1.69645e+08	5.01e+07
Xylopia nitida	529	175	1.59108e+08	1.69537e+08	2.11228e+07
Roupala montana	507	43	1.73759e+08	1.69231e+08	4.12262e+07
Warszewiczia coccinea	206	45	1.61737e+08	1.67886e+08	6.93353e+07
Ceiba pentandra	169	90	1.64971e+08	1.6757e+08	2.82516e+07
Inga stenoptera	204	36	1.6806e+08	1.67122e+08	3.9583e+07
Licania longistyla	192	80	1.75424e+08	1.6637e+08	2.91102e+07
Oxandra xylopioides	214	71	1.72356e+08	1.6625e+08	3.58739e+07
Tachigali guianensis	197	82	1.65302e+08	1.65424e+08	3.01954e+07
Pouteria anomala	456	134	1.56425e+08	1.65259e+08	2.38629e+07
Matisia lasiocalyx	152	17	1.45154e+08	1.65237e+08	1.18571e+08
Micropholis melinoniana	306	78	1.53198e+08	1.65211e+08	3.9363e+07
Swartzia recurva	369	137	1.53567e+08	1.64671e+08	3.43472e+07
Qualea rosea	433	41	1.61324e+08	1.64453e+08	5.37364e+07
Grias neuberthii	322	39	1.63965e+08	1.64037e+08	7.65086e+07
Richeria grandis	204	80	1.46491e+08	1.63916e+08	4.93662e+07
Anomalocalyx uleanus	86	18	1.5567e+08	1.63698e+08	5.99299e+07
Chaetocarpus echinocarpus	277	17	1.55278e+08	1.63368e+08	6.19264e+07
Ficus maxima	261	92	1.61258e+08	1.62752e+08	3.45118e+07
Senefeldera macrophylla	141	38	1.48741e+08	1.62222e+08	4.94268e+07
Micropholis maguirei	143	7	1.61844e+08	1.62165e+08	9.50106e+07
Hydrochorea corymbosa	266	63	1.64363e+08	1.62111e+08	3.52458e+07
Brosimum alicastrum	250	73	1.87872e+08	1.61888e+08	4.03442e+07
Andira unifoliolata	180	85	1.58582e+08	1.60769e+08	7.16986e+07
Guatteria discolor	186	49	1.61001e+08	1.6032e+08	5.1456e+07
Symmeria paniculata	332	28	1.63232e+08	1.60291e+08	7.53611e+07
Licania rodriguesii	68	35	1.56284e+08	1.60143e+08	8.06471e+07
Chrysophyllum pomiferum	224	104	1.46637e+08	1.59783e+08	2.66612e+07
Micrandra minor	155	15	1.60551e+08	1.59726e+08	5.37571e+07
Mouriri angulicosta	184	37	1.96197e+08	1.5958e+08	1.21175e+08
Phyllostylon rhamnoides	159	3	1.38509e+08	1.58854e+08	1.1285e+08
Hirtella gracilipes	322	21	1.46907e+08	1.58283e+08	9.24665e+07
Pouteria virescens	135	60	1.56331e+08	1.58063e+08	5.86031e+07
Dicymbe altsonii	276	7	1.73005e+08	1.57596e+08	7.97375e+07
Pera bicolor	383	72	1.68801e+08	1.57473e+08	3.18154e+07
Sclerolobium paniculatum	254	17	1.63077e+08	1.5736e+08	9.60392e+07
Guarea pubescens	214	76	1.50173e+08	1.56872e+08	4.9048e+07
Guarea carinata	170	76	1.49403e+08	1.56813e+08	3.80418e+07
Tabebuia impetiginosa	151	54	1.54949e+08	1.56698e+08	4.02619e+07
Eriotheca globosa	288	122	1.52974e+08	1.55829e+08	2.97806e+07
Ferdinandusa rudgeoides	221	17	1.78827e+08	1.558e+08	1.1809e+08
Brownea coccinea	122	23	1.31178e+08	1.55482e+08	5.05691e+07
Virola multinervia	223	138	1.47951e+08	1.5534e+08	4.17836e+07
Licania latifolia	189	56	1.57251e+08	1.55077e+08	5.63921e+07
Simaba guianensis	138	52	1.58702e+08	1.55007e+08	6.86967e+07
Swartzia arborescens	259	145	1.55276e+08	1.54922e+08	2.94538e+07
Sloanea robusta	244	24	1.4532e+08	1.5427e+08	5.81081e+07
Swartzia reticulata	335	87	1.65133e+08	1.53939e+08	2.32228e+07
Caraipa grandifolia	209	45	1.53083e+08	1.53706e+08	3.26676e+07
Browneopsis ucayalina	186	23	1.62219e+08	1.53439e+08	1.06614e+08
Protium guianense	273	89	1.48103e+08	1.53352e+08	3.43901e+07
Buchenavia parvifolia	147	101	1.47282e+08	1.53123e+08	3.57609e+07
Eschweilera collina	370	103	1.44631e+08	1.52988e+08	3.61896e+07
Swartzia laevicarpa	251	52	1.40431e+08	1.52774e+08	4.29133e+07
Aspidosperma schultesii	95	23	1.37959e+08	1.52422e+08	6.11755e+07
Hasseltia floribunda	175	55	1.59503e+08	1.52414e+08	5.00476e+07
Oxandra mediocris	131	37	1.47252e+08	1.52397e+08	5.83056e+07
Virola mollissima	157	80	1.47238e+08	1.52265e+08	5.5078e+07
Trigynaea duckei	188	34	1.41285e+08	1.52252e+08	6.21016e+07
Clarisia ilicifolia	74	41	1.34094e+08	1.52048e+08	4.34258e+07
Pouteria engleri	314	102	1.38398e+08	1.51854e+08	4.21439e+07
Vitex triflora	148	96	1.45467e+08	1.51781e+08	3.18282e+07
Eugenia florida	213	87	1.47881e+08	1.51623e+08	3.36952e+07
Ocotea cujumary	187	83	1.36629e+08	1.51486e+08	6.13724e+07
Campsiandra comosa	115	22	1.53722e+08	1.51425e+08	3.88688e+07
Sclerolobium melanocarpum	90	30	1.65754e+08	1.51113e+08	5.90666e+07
Mouriri apiranga	223	45	1.57466e+08	1.50801e+08	5.33363e+07
Pouteria durlandii	192	101	1.52228e+08	1.50573e+08	2.71779e+07
Carapa procera	396	80	1.51501e+08	1.50468e+08	3.43555e+07
Buchenavia grandis	205	130	1.54955e+08	1.50195e+08	4.39154e+07
Croton cuneatus	163	40	1.61675e+08	1.49909e+08	4.39391e+07
Eschweilera rufifolia	322	68	1.47066e+08	1.49554e+08	2.72084e+07
Mouriri nigra	171	77	1.47262e+08	1.49489e+08	4.95442e+07
Pouteria multiflora	134	46	1.68162e+08	1.49486e+08	4.80605e+07
Hieronyma oblonga	243	63	1.60461e+08	1.49149e+08	3.36554e+07
Dendropanax arboreus	210	74	1.51142e+08	1.49102e+08	2.85796e+07
Inga gracilifolia	221	124	1.41459e+08	1.49038e+08	2.05848e+07
Ocotea schomburgkiana	471	35	1.54341e+08	1.48713e+08	4.16292e+07
Ocotea javitensis	176	72	1.46275e+08	1.48524e+08	2.24949e+07
Panopsis rubescens	268	28	1.5171e+08	1.48373e+08	6.40821e+07
Licania lata	163	50	1.37036e+08	1.48188e+08	4.01368e+07
Lueheopsis rosea	201	97	1.50641e+08	1.48059e+08	3.1132e+07
Sterculia apetala	199	87	1.48956e+08	1.47413e+08	2.51677e+07
Annona exsucca	137	55	1.40913e+08	1.47168e+08	4.43631e+07
Eschweilera alata	241	26	1.49723e+08	1.47138e+08	3.42313e+07
Trichilia elegans	155	34	1.50412e+08	1.46995e+08	8.10206e+07
Bixa arborea	125	38	1.34548e+08	1.46808e+08	4.15045e+07
Matayba arborescens	208	51	1.38926e+08	1.46302e+08	3.48792e+07
Pouteria filipes	360	137	1.33205e+08	1.46291e+08	1.92698e+07
Erisma laurifolium	151	16	1.31077e+08	1.46162e+08	4.00785e+07
Martiodendron elatum	86	33	1.57135e+08	1.45166e+08	9.07577e+07
Ruizodendron ovale	333	77	1.45866e+08	1.44852e+08	2.32072e+07
Roucheria columbiana	138	49	1.45446e+08	1.43956e+08	3.54433e+07
Roucheria punctata	226	78	1.51782e+08	1.43842e+08	3.13032e+07
Pachira nitida	98	10	1.50448e+08	1.43726e+08	7.23514e+07
Aspidosperma desmanthum	216	98	1.35697e+08	1.4372e+08	1.90051e+07
Micropholis williamii	321	112	1.28728e+08	1.433e+08	1.58161e+07
Xylopia ligustrifolia	214	33	1.4179e+08	1.4323e+08	5.24638e+07
Candolleodendron brachystachyum	230	53	1.3138e+08	1.42947e+08	2.31339e+07
Zanthoxylum acuminatum	87	21	1.22458e+08	1.42829e+08	6.97015e+07
Cecropia ficifolia	258	70	1.6234e+08	1.42759e+08	4.94437e+07
Macrolobium microcalyx	258	44	1.41431e+08	1.42047e+08	3.28942e+07
Caraipa utilis	256	6	1.66699e+08	1.41793e+08	8.35046e+07
Guarea purusana	146	51	1.38554e+08	1.41708e+08	3.74197e+07
Cynometra bauhiniifolia	101	17	1.57942e+08	1.41491e+08	7.67505e+07
Virola marlenei	54	12	1.25575e+08	1.41084e+08	6.60584e+07
Heisteria acuminata	168	80	1.43194e+08	1.40951e+08	3.55749e+07
Duguetia quitarensis	190	66	1.49176e+08	1.40889e+08	3.06102e+07
Ladenbergia amazonensis	114	26	1.47595e+08	1.40732e+08	5.00331e+07
Hebepetalum humiriifolium	377	134	1.3621e+08	1.40329e+08	2.19103e+07
Guarea grandifolia	242	59	1.39155e+08	1.40271e+08	3.74601e+07
Quararibea lasiocalyx	95	12	1.25744e+08	1.3991e+08	3.39839e+07
Gallesia integrifolia	181	37	1.57453e+08	1.39484e+08	5.29421e+07
Eperua duckeana	185	31	1.2379e+08	1.3916e+08	4.42615e+07
Virola flexuosa	205	92	1.40279e+08	1.38968e+08	2.22847e+07
Inga ingoides	141	41	1.25283e+08	1.387e+08	2.86681e+07
Sloanea grandiflora	221	103	1.31518e+08	1.38291e+08	2.18967e+07
Eschweilera amazoniciformis	212	33	1.4755e+08	1.3806e+08	6.15752e+07
Naucleopsis krukovii	268	87	1.37046e+08	1.38039e+08	2.43979e+07
Galipea trifoliata	161	34	1.5311e+08	1.37965e+08	2.94652e+07
Pogonophora schomburgkiana	380	103	1.33731e+08	1.37845e+08	2.36228e+07
Parkia pendula	166	124	1.39048e+08	1.37792e+08	2.00953e+07
Dodecastigma integrifolium	128	12	1.38424e+08	1.37184e+08	5.20622e+07
Erisma bicolor	156	72	1.34617e+08	1.37119e+08	4.22154e+07
Matayba opaca	546	32	1.4847e+08	1.37069e+08	3.52498e+07
Sloanea gracilis	226	45	1.41792e+08	1.36657e+08	5.33496e+07
Micropholis casiquiarensis	128	49	1.24682e+08	1.36301e+08	5.51454e+07
Cariniana decandra	174	93	1.35355e+08	1.36144e+08	2.68281e+07
Theobroma obovatum	137	52	1.2922e+08	1.35934e+08	2.59623e+07
Jacaratia digitata	262	77	1.41275e+08	1.35861e+08	2.9438e+07
Maquira calophylla	261	156	1.4193e+08	1.35685e+08	2.03259e+07
Couratari macrosperma	93	36	1.5113e+08	1.35646e+08	2.83889e+07
Elizabetha princeps	188	9	1.30358e+08	1.35407e+08	6.1482e+07
Onychopetalum amazonicum	226	80	1.28672e+08	1.35294e+08	2.16571e+07
Quiina paraensis	63	25	1.28516e+08	1.35136e+08	6.25224e+07
Miconia ceramicarpa	274	9	1.17148e+08	1.34993e+08	7.29638e+07
Duroia duckei	137	26	1.50056e+08	1.34968e+08	9.17874e+07
Ampelocera ruizii	127	39	1.38193e+08	1.34882e+08	5.54109e+07
Apeiba echinata	49	6	1.25895e+08	1.34862e+08	6.67588e+07
Pouteria sagotiana	126	32	1.38344e+08	1.34421e+08	4.28796e+07
Iryanthera crassifolia	126	36	1.25011e+08	1.34317e+08	4.3143e+07
Vismia guianensis	95	33	1.3166e+08	1.34052e+08	6.26031e+07
Cedrela odorata	155	96	1.41125e+08	1.33949e+08	1.71198e+07
Vochysia ferruginea	193	26	1.25927e+08	1.33918e+08	5.13478e+07
Heisteria ovata	134	50	1.40482e+08	1.33821e+08	5.53934e+07
Unonopsis duckei	335	111	1.26715e+08	1.3342e+08	1.45327e+07
Bocoa viridiflora	313	107	1.24746e+08	1.33254e+08	2.24731e+07
Lindackeria paludosa	199	63	1.34791e+08	1.32938e+08	3.0124e+07
Inga pezizifera	278	70	1.23151e+08	1.32617e+08	2.33407e+07
Matayba elaeagnoides	81	3	1.20211e+08	1.32524e+08	7.93906e+07
Sorocea guilleminiana	257	89	1.33083e+08	1.32283e+08	3.80248e+07
Swartzia tomentifera	128	29	1.25035e+08	1.31736e+08	5.45264e+07
Amanoa oblongifolia	114	17	1.36765e+08	1.31684e+08	5.12868e+07
Guarea pterorhachis	251	57	1.3394e+08	1.31619e+08	4.05648e+07
Oxandra riedeliana	177	29	1.51001e+08	1.31615e+08	4.84101e+07
Aspidosperma album	178	63	1.1739e+08	1.31246e+08	2.85173e+07
Inga auristellae	260	81	1.25377e+08	1.30684e+08	2.70659e+07
Anadenanthera macrocarpa	28	9	1.3491e+08	1.30476e+08	3.9538e+07
Pouteria laevigata	203	65	1.34641e+08	1.30365e+08	4.0734e+07
Sclerolobium froesii	485	9	1.50099e+08	1.30058e+08	4.5728e+07
Couratari multiflora	246	84	1.29264e+08	1.2991e+08	2.4912e+07
Votschia nemophila	140	6	1.42888e+08	1.29861e+08	6.8812e+07
Aspidosperma spruceanum	211	92	1.36256e+08	1.29214e+08	3.89751e+07
Calatola costaricensis	286	42	1.27821e+08	1.29149e+08	3.57382e+07
Pouteria decorticans	260	68	1.26629e+08	1.2878e+08	2.02409e+07
Myracrodruon urundeuva	87	6	1.20416e+08	1.28722e+08	9.59576e+07
Myrocarpus frondosus	74	12	1.264e+08	1.28673e+08	4.31824e+07
Rinorea apiculata	439	18	1.21879e+08	1.28404e+08	5.31873e+07
Xylopia sericea	211	41	1.49357e+08	1.28378e+08	5.41955e+07
Duguetia uniflora	115	5	1.10557e+08	1.27973e+08	6.684e+07
Coussarea paniculata	93	18	1.06985e+08	1.27939e+08	9.99209e+07
Lindackeria latifolia	118	45	1.2014e+08	1.27888e+08	3.17743e+07
Lecythis pisonis	185	96	1.19185e+08	1.27339e+08	1.68746e+07
Inga brachystachys	161	78	1.21642e+08	1.27323e+08	2.19028e+07
Couratari oblongifolia	72	31	1.00648e+08	1.27247e+08	5.4311e+07
Xylopia polyantha	93	37	1.15178e+08	1.27229e+08	4.49754e+07
Sacoglottis ceratocarpa	128	29	1.25812e+08	1.27215e+08	5.60602e+07
Naucleopsis ulei	195	99	1.34019e+08	1.26921e+08	2.83064e+07
Inga cinnamomea	179	62	1.24226e+08	1.26725e+08	2.83625e+07
Croton matourensis	202	59	1.2639e+08	1.26517e+08	4.97011e+07
Ocotea porosa	75	2	1.14503e+08	1.26319e+08	7.6218e+07
Tabebuia roseoalba	116	6	1.23802e+08	1.26132e+08	5.93323e+07
Bocoa prouacensis	739	66	1.25682e+08	1.26121e+08	3.33426e+07
Talisia retusa	70	14	1.12655e+08	1.26077e+08	3.95953e+07
Tachigali micropetala	66	32	1.10213e+08	1.2601e+08	4.35178e+07
Eschweilera apiculata	128	59	1.21699e+08	1.25956e+08	5.74496e+07
Peltogyne heterophylla	57	4	1.48059e+08	1.2572e+08	5.99877e+07
Xylopia frutescens	114	27	1.15414e+08	1.25569e+08	4.61903e+07
Sloanea garckeana	427	57	1.28014e+08	1.25084e+08	3.85242e+07
Aspidosperma cylindrocarpon	138	16	1.31331e+08	1.25064e+08	4.89079e+07
Eugenia lambertiana	62	29	9.60752e+07	1.24865e+08	5.40987e+07
Alchorneopsis floribunda	211	111	1.24052e+08	1.24831e+08	1.84437e+07
Tabernaemontana cymosa	85	29	1.35583e+08	1.24779e+08	4.38741e+07
Sterigmapetalum obovatum	113	55	1.2505e+08	1.24772e+08	2.65394e+07
Pouteria gomphiifolia	147	19	1.35499e+08	1.24616e+08	4.84988e+07
Micropholis acutangula	226	65	1.16758e+08	1.24594e+08	2.48334e+07
Lecointea amazonica	145	51	1.2176e+08	1.24391e+08	2.59049e+07
Trichilia pachypoda	195	26	1.16528e+08	1.24281e+08	5.27989e+07
Ocotea percurrens	281	87	1.1332e+08	1.24191e+08	1.27518e+07
Amphirrhox longifolia	133	55	1.08818e+08	1.23937e+08	5.91428e+07
Inga leiocalycina	340	80	1.24101e+08	1.23844e+08	3.70509e+07
Peltogyne floribunda	127	12	9.86717e+07	1.23443e+08	4.58415e+07
Lecythis poiteaui	354	110	1.1425e+08	1.23386e+08	3.42233e+07
Mouriri myrtifolia	107	26	1.2636e+08	1.23114e+08	5.74133e+07
Parkia nitida	306	159	1.17438e+08	1.22654e+08	1.2527e+07
Ochthocosmus multiflorus	659	8	1.5043e+08	1.22534e+08	6.01961e+07
Crudia glaberrima	210	40	1.18349e+08	1.21587e+08	3.16586e+07
Pouteria oppositifolia	228	76	1.22761e+08	1.21423e+08	1.58452e+07
Pouteria ambelaniifolia	193	75	1.0415e+08	1.21197e+08	2.4094e+07
Pentaplaris davidsmithii	145	12	1.21727e+08	1.21139e+08	4.31245e+07
Ocotea nigrescens	88	44	1.10569e+08	1.21047e+08	5.21999e+07
Swartzia bannia	570	21	1.34624e+08	1.20475e+08	4.76538e+07
Coccoloba mollis	154	65	1.23942e+08	1.19995e+08	4.15603e+07
Cariniana micrantha	98	64	1.24352e+08	1.19309e+08	2.42209e+07
Protium ferrugineum	94	46	1.05618e+08	1.19227e+08	3.91359e+07
Oenocarpus distichus	136	48	1.04752e+08	1.19193e+08	4.32327e+07
Protium puncticulatum	181	32	1.21602e+08	1.19189e+08	4.11171e+07
Humiria balsamifera	207	43	1.13009e+08	1.19102e+08	3.37108e+07
Samanea saman	24	8	1.22868e+08	1.19017e+08	4.81983e+07
Inga umbellifera	238	122	1.10942e+08	1.18992e+08	2.07364e+07
Duroia genipoides	97	19	1.12688e+08	1.18575e+08	3.78587e+07
Trichilia poeppigii	270	69	1.31697e+08	1.18563e+08	2.19343e+07
Erisma calcaratum	106	16	1.31504e+08	1.18409e+08	5.24378e+07
Licaria chrysophylla	161	79	1.07147e+08	1.18218e+08	3.51061e+07
Dacryodes nitens	196	74	1.14064e+08	1.17927e+08	2.13021e+07
Byrsonima stipulacea	134	42	1.1378e+08	1.17723e+08	8.02315e+07
Pouteria eugeniifolia	304	158	1.12851e+08	1.17709e+08	9.31413e+06
Calyptranthes cuspidata	114	31	1.10602e+08	1.17221e+08	6.44591e+07
Conceveiba rhytidocarpa	168	63	1.30229e+08	1.16907e+08	2.09253e+07
Naucleopsis glabra	146	56	1.22504e+08	1.16775e+08	2.94967e+07
Sterculia apeibophylla	185	69	1.12784e+08	1.16674e+08	2.52105e+07
Protium glabrescens	155	48	1.22051e+08	1.1659e+08	2.72718e+07
Swartzia cuspidata	146	50	1.20208e+08	1.16411e+08	3.01515e+07
Tetrathylacium macrophyllum	217	49	1.04988e+08	1.16404e+08	3.87784e+07
Nectandra hihua	199	12	1.27756e+08	1.16161e+08	8.4949e+07
Myrcia fallax	167	100	1.0852e+08	1.1616e+08	2.77253e+07
Trichilia rubra	188	79	1.16605e+08	1.15369e+08	2.49444e+07
Buchenavia oxycarpa	95	30	1.16819e+08	1.15242e+08	4.80278e+07
Micropholis mensalis	139	40	1.18274e+08	1.15196e+08	4.21265e+07
Vantanea parviflora	317	145	1.07518e+08	1.14982e+08	1.62115e+07
Vantanea guianensis	214	98	1.11883e+08	1.1491e+08	1.78529e+07
Crudia amazonica	97	24	1.15763e+08	1.14764e+08	5.4704e+07
Pouteria krukovii	209	80	1.06235e+08	1.14675e+08	1.39822e+07
Cynometra longicuspis	122	27	1.25809e+08	1.14573e+08	3.53699e+07
Pouteria petiolata	173	70	1.07449e+08	1.1434e+08	1.4193e+07
Xylopia spruceana	106	18	1.14976e+08	1.14165e+08	4.18228e+07
Ocotea argyrophylla	167	78	1.10512e+08	1.14057e+08	3.37399e+07
Pleuranthodendron lindenii	109	37	1.19568e+08	1.13643e+08	3.36731e+07
Ruizterania albiflora	349	115	1.00223e+08	1.13593e+08	2.67626e+07
Ecclinusa lanceolata	141	58	1.14495e+08	1.13249e+08	4.19797e+07
Licaria guianensis	217	97	1.23627e+08	1.1294e+08	4.96804e+07
Protium grandifolium	189	66	1.12899e+08	1.12877e+08	2.27923e+07
Pouteria jariensis	273	129	1.0328e+08	1.12649e+08	1.33966e+07
Lacmellea aculeata	365	124	1.07455e+08	1.12565e+08	1.25802e+07
Buchenavia congesta	63	46	1.05472e+08	1.12529e+08	3.51896e+07
Corythophora alta	218	71	1.19302e+08	1.12245e+08	2.87654e+07
Simaba orinocensis	159	43	1.09413e+08	1.11976e+08	2.3877e+07
Aniba canelilla	177	93	1.11572e+08	1.11471e+08	2.18916e+07
Dacryodes peruviana	153	50	1.07488e+08	1.11416e+08	4.44754e+07
Brownea grandiceps	328	50	1.09212e+08	1.11174e+08	2.01903e+07
Centrolobium microchaete	91	7	1.09104e+08	1.10557e+08	5.69262e+07
Lecythis holcogyne	254	97	9.83936e+07	1.10482e+08	2.22669e+07
Croton palanostigma	67	16	1.08015e+08	1.10474e+08	3.79182e+07
Pseudomalmea diclina	263	57	1.2115e+08	1.10328e+08	2.76149e+07
Caraipa tereticaulis	127	9	1.19411e+08	1.10275e+08	7.80274e+07
Astrocaryum chambira	206	65	1.13546e+08	1.10194e+08	2.76685e+07
Qualea acuminata	99	24	1.01532e+08	1.101e+08	4.99332e+07
Lonchocarpus spiciflorus	279	31	1.21751e+08	1.10078e+08	3.2811e+07
Zollernia paraensis	85	30	1.20854e+08	1.09923e+08	3.89166e+07
Macrolobium suaveolens	138	39	1.21748e+08	1.09812e+08	3.03809e+07
Machaerium acutifolium	128	25	1.12037e+08	1.09552e+08	2.72948e+07
Annona papilionella	199	66	1.1383e+08	1.0938e+08	4.13435e+07
Diospyros artanthifolia	153	66	1.02366e+08	1.09145e+08	3.1719e+07
Alchornea glandulosa	121	37	1.04138e+08	1.09057e+08	5.66785e+07
Ocotea glomerata	178	53	9.38701e+07	1.08932e+08	2.73165e+07
Enterolobium maximum	107	30	9.55917e+07	1.08893e+08	3.71626e+07
Tachigali setifera	69	31	1.06503e+08	1.08753e+08	3.18289e+07
Cabralea canjerana	175	64	1.07599e+08	1.08715e+08	2.72973e+07
Neea oppositifolia	84	36	1.07941e+08	1.08652e+08	3.3207e+07
Pouteria campanulata	184	98	1.08003e+08	1.08555e+08	2.38303e+07
Pourouma cucura	131	40	9.86509e+07	1.0853e+08	3.31959e+07
Cecropia palmata	164	33	9.45071e+07	1.08364e+08	3.364e+07
Miconia minutiflora	129	42	1.02798e+08	1.07526e+08	2.7495e+07
Duguetia lepidota	64	2	9.51997e+07	1.0712e+08	8.75789e+07
Conceveiba martiana	114	61	1.10432e+08	1.07016e+08	2.34103e+07
Casearia aculeata	95	28	9.04085e+07	1.06805e+08	6.09329e+07
Helicostylis pedunculata	158	73	9.23779e+07	1.067e+08	2.00503e+07
Swartzia ingifolia	125	64	1.17047e+08	1.06566e+08	2.72477e+07
Unonopsis glaucopetala	306	51	1.02882e+08	1.06334e+08	2.45231e+07
Tachigali bracteosa	150	36	1.09195e+08	1.06094e+08	3.64712e+07
Ambelania acida	287	152	9.55822e+07	1.05794e+08	1.58593e+07
Duguetia marcgraviana	194	30	1.06187e+08	1.05696e+08	4.00136e+07
Chelyocarpus chuco	106	11	1.19863e+08	1.05375e+08	6.42165e+07
Rhigospira quadrangularis	96	31	9.78256e+07	1.04715e+08	3.42548e+07
Tachigali paraensis	201	74	9.4856e+07	1.04558e+08	2.41365e+07
Couepia bracteosa	196	92	1.05947e+08	1.04438e+08	2.38304e+07
Poecilanthe parviflora	23	8	1.17218e+08	1.04026e+08	4.18079e+07
Eperua bijuga	22	4	6.88353e+07	1.0401e+08	7.62009e+07
Guarea trichilioides	65	15	1.11051e+08	1.0358e+08	3.51216e+07
Protium morii	104	23	1.09233e+08	1.03475e+08	2.86208e+07
Tovomita schomburgkii	231	55	1.01352e+08	1.03442e+08	2.28021e+07
Guatteria hyposericea	156	34	1.15691e+08	1.03216e+08	3.15917e+07
Buchenavia macrophylla	104	44	1.06254e+08	1.03008e+08	2.40722e+07
Xylopia emarginata	117	19	9.33964e+07	1.02857e+08	5.3426e+07
Psidium acutangulum	94	23	9.94655e+07	1.02369e+08	5.0655e+07
Talisia cerasina	96	40	1.12166e+08	1.02295e+08	3.19748e+07
Pourouma villosa	174	76	9.18334e+07	1.02153e+08	2.83362e+07
Sterculia frondosa	174	86	1.08025e+08	1.02126e+08	2.23661e+07
Nectandra cissiflora	204	37	9.70293e+07	1.0196e+08	3.43532e+07
Connarus perrottetii	121	44	9.70362e+07	1.0189e+08	3.08603e+07
Cecropia obtusa	360	91	9.32717e+07	1.01709e+08	2.056e+07
Tovomita obovata	200	35	1.09171e+08	1.01643e+08	3.72332e+07
Protium nitidifolium	160	76	1.0016e+08	1.0132e+08	2.23969e+07
Cecropia concolor	104	34	1.07142e+08	1.01303e+08	2.59942e+07
Licania leptostachya	453	15	1.12641e+08	1.01086e+08	4.34073e+07
Pourouma acuminata	103	24	1.0413e+08	1.00861e+08	2.92522e+07
Cordia ucayaliensis	181	79	1.14498e+08	1.0061e+08	1.55076e+07
Miconia argyrophylla	249	48	9.20587e+07	1.00291e+08	3.01977e+07
Elvasia calophyllea	104	3	9.00487e+07	1.0022e+08	7.96328e+07
Piptadenia viridiflora	78	6	1.00797e+08	1.00091e+08	5.30115e+07
Eschweilera gigantea	149	44	9.99853e+07	1.0004e+08	2.2693e+07
Micropholis resinifera	192	45	9.05645e+07	1.00031e+08	1.38123e+07
Trichilia pallida	155	71	9.16037e+07	9.97457e+07	1.84535e+07
Trichilia solitudinis	205	58	1.07974e+08	9.96153e+07	2.21289e+07
Hymenaea oblongifolia	188	94	9.62268e+07	9.92383e+07	1.64695e+07
Ficus insipida	94	37	9.64632e+07	9.92071e+07	2.69841e+07
Stryphnodendron polystachyum	134	86	9.64158e+07	9.89721e+07	1.07773e+07
Spondias lutea	128	21	8.75855e+07	9.88265e+07	3.68555e+07
Macrolobium multijugum	94	24	1.00234e+08	9.8784e+07	3.72927e+07
Chamaecrista adiantifolia	174	24	1.01853e+08	9.87785e+07	4.04978e+07
Chrysophyllum gonocarpum	85	21	9.54223e+07	9.87516e+07	3.74976e+07
Pouteria vernicosa	197	98	9.81189e+07	9.86459e+07	1.7571e+07
Marlierea schomburgkiana	156	24	1.09804e+08	9.85529e+07	6.13619e+07
Pouteria bangii	157	73	9.67633e+07	9.84961e+07	2.0317e+07
Couepia longipendula	258	112	9.10486e+07	9.80877e+07	7.62437e+06
Duroia eriopila	165	44	1.05058e+08	9.77583e+07	2.39541e+07
Rhodostemonodaphne grandis	131	76	8.87798e+07	9.77372e+07	2.57441e+07
Dacryodes chimantensis	108	37	9.63692e+07	9.72736e+07	2.06013e+07
Coccoloba fallax	115	24	9.11835e+07	9.71605e+07	4.06415e+07
Turpinia occidentalis	174	63	1.04127e+08	9.7147e+07	2.63571e+07
Endlicheria bracteolata	95	21	8.35257e+07	9.70026e+07	1.94229e+07
Parahancornia surrogata	69	8	9.76476e+07	9.69996e+07	4.62477e+07
Nectandra pulverulenta	122	48	9.61859e+07	9.69329e+07	3.60561e+07
Aspidosperma macrocarpon	98	23	1.02646e+08	9.68493e+07	3.6765e+07
Couma catingae	64	14	1.07246e+08	9.68141e+07	4.39524e+07
Aniba citrifolia	117	46	9.96989e+07	9.67271e+07	4.08343e+07
Chaunochiton kappleri	188	115	9.24812e+07	9.63982e+07	1.71349e+07
Sorocea muriculata	79	27	9.38061e+07	9.62374e+07	3.07591e+07
Lueheopsis rugosa	98	44	1.01668e+08	9.61566e+07	2.68084e+07
Sloanea laxiflora	116	46	1.03918e+08	9.59663e+07	3.88388e+07
Pachira aquatica	214	46	9.25779e+07	9.58082e+07	1.64715e+07
Abuta grandifolia	112	47	9.21586e+07	9.55929e+07	3.39869e+07
Pouteria freitasii	143	49	8.78001e+07	9.54973e+07	2.45344e+07
Mauritia carana	64	12	9.49339e+07	9.5488e+07	2.67095e+07
Casearia sylvestris	168	93	9.68875e+07	9.54001e+07	1.72756e+07
Aspidosperma nitidum	128	49	9.53014e+07	9.51521e+07	2.55517e+07
Licania brittoniana	200	71	9.73893e+07	9.5105e+07	1.4822e+07
Astronium obliquum	127	57	9.60195e+07	9.50309e+07	2.53903e+07
Astronium gracile	91	50	8.70681e+07	9.49467e+07	1.95563e+07
Zamia ulei	18	2	9.89689e+07	9.47875e+07	7.82274e+07
Neea spruceana	135	52	9.43378e+07	9.46253e+07	3.00791e+07
Maclura tinctoria	111	25	9.88884e+07	9.44894e+07	3.69459e+07
Zygia ramiflora	137	49	8.7452e+07	9.41743e+07	2.40195e+07
Cochlospermum orinocense	72	15	8.04959e+07	9.41648e+07	5.72664e+07
Chrysophyllum lucentifolium	137	63	8.77914e+07	9.40203e+07	2.13925e+07
Margaritaria nobilis	154	62	9.06718e+07	9.36282e+07	1.93397e+07
Talisia angustifolia	116	31	9.01074e+07	9.33716e+07	4.51476e+07
Eschweilera chartaceifolia	173	48	1.01031e+08	9.33482e+07	3.51919e+07
Podocalyx loranthoides	51	10	8.72859e+07	9.3325e+07	3.79433e+07
Pouteria oblanceolata	124	62	8.77601e+07	9.3244e+07	1.82944e+07
Rinorea lindeniana	109	29	1.00276e+08	9.30754e+07	3.55276e+07
Socratea salazarii	151	12	9.68125e+07	9.28287e+07	2.498e+07
Rhabdodendron amazonicum	213	67	8.26945e+07	9.28057e+07	2.5508e+07
Pagamea guianensis	240	17	9.12383e+07	9.27451e+07	2.74925e+07
Dalbergia inundata	33	3	8.2608e+07	9.26807e+07	7.71973e+07
Eschweilera laevicarpa	186	46	9.6301e+07	9.24162e+07	2.75002e+07
Brownea macrophylla	199	8	9.69258e+07	9.23825e+07	7.81457e+07
Scleronema praecox	92	21	9.45488e+07	9.23337e+07	2.94333e+07
Rinorea flavescens	155	36	8.84128e+07	9.22059e+07	2.21383e+07
Lacunaria jenmanii	140	102	9.41134e+07	9.20443e+07	1.76921e+07
Peltogyne excelsa	135	36	1.11808e+08	9.1975e+07	3.65599e+07
Crudia aromatica	181	12	8.76146e+07	9.17756e+07	4.58066e+07
Handroanthus uleanus	33	3	8.74986e+07	9.16508e+07	8.64129e+07
Albizia pedicellaris	183	90	8.24787e+07	9.15741e+07	1.57915e+07
Theobroma sylvestre	194	65	8.56855e+07	9.11792e+07	2.06966e+07
Inga paraensis	134	62	8.5927e+07	9.11518e+07	1.46948e+07
Heisteria barbata	77	41	9.33592e+07	9.10629e+07	3.67362e+07
Sloanea tuerckheimii	77	33	8.41509e+07	9.10551e+07	4.6045e+07
Macoubea sprucei	48	17	9.13091e+07	9.09624e+07	7.84186e+07
Swartzia laurifolia	82	44	8.17428e+07	9.05362e+07	1.58754e+07
Aniba williamsii	81	53	8.15436e+07	9.04956e+07	3.04048e+07
Clathrotropis brachypetala	167	37	8.553e+07	9.04667e+07	2.52962e+07
Xylopia parviflora	119	39	1.01139e+08	9.04179e+07	3.09322e+07
Chrysophyllum amazonicum	121	53	9.49803e+07	9.0257e+07	5.59224e+07
Vochysia inundata	163	24	8.78095e+07	9.02164e+07	3.25412e+07
Eugenia cupulata	114	65	8.37744e+07	9.00862e+07	1.57683e+07
Batocarpus amazonicus	129	56	8.97068e+07	8.99615e+07	2.19936e+07
Anisophyllea guianensis	140	15	9.4131e+07	8.99043e+07	3.28957e+07
Andira micrantha	148	78	8.3564e+07	8.97418e+07	2.06337e+07
Swartzia panacoco	179	84	8.65228e+07	8.95562e+07	2.04578e+07
Vismia cayennensis	89	46	7.61681e+07	8.94654e+07	3.49607e+07
Manilkara amazonica	121	55	8.90667e+07	8.93748e+07	1.70556e+07
Eugenia tapacumensis	125	23	8.08534e+07	8.92949e+07	3.41721e+07
Inga oerstediana	206	93	8.41833e+07	8.92673e+07	1.66015e+07
Allantoma lineata	156	31	8.56517e+07	8.90286e+07	3.46504e+07
Rinorea pubiflora	211	42	8.57957e+07	8.88652e+07	1.86327e+07
Virola peruviana	193	53	8.97384e+07	8.87399e+07	2.13521e+07
Eschweilera tenuifolia	81	14	8.24791e+07	8.86908e+07	5.52685e+07
Sloanea laurifolia	96	50	9.37798e+07	8.86344e+07	3.05708e+07
Talisia hexaphylla	138	56	7.37488e+07	8.85822e+07	1.93655e+07
Sloanea froesii	23	6	6.59856e+07	8.84762e+07	5.10657e+07
Diospyros tetrandra	244	13	9.01666e+07	8.84328e+07	3.89431e+07
Meliosma herbertii	147	64	8.816e+07	8.83518e+07	1.42036e+07
Mezilaurus lindaviana	39	15	6.88129e+07	8.82022e+07	3.95881e+07
Abarema adenophora	78	41	8.14529e+07	8.80232e+07	3.0469e+07
Couepia parillo	140	32	7.40203e+07	8.78594e+07	6.0325e+07
Pouteria lucumifolia	51	18	9.15262e+07	8.78242e+07	5.40048e+07
Maytenus guyanensis	113	63	9.35169e+07	8.76924e+07	2.14833e+07
Guatteria umbonata	168	44	7.86151e+07	8.74312e+07	1.56981e+07
Rhodostemonodaphne kunthiana	89	44	7.78747e+07	8.73328e+07	3.56607e+07
Garcinia gardneriana	74	40	8.07753e+07	8.73324e+07	1.82053e+07
Mucoa duckei	97	30	9.26944e+07	8.72799e+07	3.15275e+07
Brosimum potabile	111	67	9.15425e+07	8.72165e+07	1.95647e+07
Ferdinandusa chlorantha	65	20	8.89792e+07	8.71769e+07	4.74373e+07
Simira cordifolia	106	24	7.87081e+07	8.7044e+07	4.9499e+07
Luehea candicans	114	9	9.1778e+07	8.70262e+07	4.36425e+07
Dialium guineense	19	2	8.2965e+07	8.66617e+07	6.06902e+07
Melicoccus oliviformis	53	12	8.8442e+07	8.66345e+07	3.12382e+07
Alchornea castaneifolia	33	4	9.30984e+07	8.65712e+07	6.27834e+07
Gustavia longifolia	298	57	8.14691e+07	8.64165e+07	1.38361e+07
Vouacapoua macropetala	285	3	9.08501e+07	8.63137e+07	1.00439e+08
Ormosia excelsa	199	15	1.04934e+08	8.62575e+07	4.05691e+07
Compsoneura capitellata	147	53	8.49545e+07	8.62098e+07	2.04113e+07
Inga acreana	171	70	8.90283e+07	8.61775e+07	1.56512e+07
Mabea maynensis	179	29	8.71415e+07	8.61472e+07	2.55424e+07
Couratari oligantha	103	22	7.69129e+07	8.61031e+07	3.04025e+07
Eugenia coffeifolia	104	34	8.84735e+07	8.59488e+07	3.21667e+07
Aldina kunhardtiana	52	5	8.80214e+07	8.59186e+07	4.38362e+07
Couma utilis	104	14	8.0106e+07	8.59128e+07	2.98695e+07
Inga acrocephala	117	49	8.49605e+07	8.58699e+07	2.10101e+07
Mouriri guianensis	61	12	8.20597e+07	8.5749e+07	6.31841e+07
Ilex vismiifolia	45	17	8.73497e+07	8.55231e+07	6.62895e+07
Heisteria duckei	108	46	8.48587e+07	8.53518e+07	1.71502e+07
Virola theiodora	60	20	8.45545e+07	8.52318e+07	2.63203e+07
Coussarea hirticalyx	45	8	7.59262e+07	8.4587e+07	5.03825e+07
Lecythis chartacea	100	42	8.47544e+07	8.45207e+07	2.22959e+07
Croton tessmannii	110	28	8.92159e+07	8.44413e+07	4.95618e+07
Hirtella excelsa	137	56	8.82032e+07	8.43669e+07	1.85426e+07
Mabea paniculata	318	11	1.01972e+08	8.43081e+07	3.43546e+07
Emmotum nitens	156	38	8.24717e+07	8.43013e+07	2.24892e+07
Lueheopsis duckeana	53	34	8.19496e+07	8.41168e+07	1.95065e+07
Tovomita choisyana	100	34	8.161e+07	8.40539e+07	2.35116e+07
Eschweilera rhododendrifolia	127	42	7.85101e+07	8.40366e+07	2.00944e+07
Mabea angularis	167	46	7.83625e+07	8.38166e+07	2.54612e+07
Warszewiczia schwackei	163	52	7.69149e+07	8.31977e+07	1.71889e+07
Tapirira retusa	67	32	7.89099e+07	8.31621e+07	2.6767e+07
Inga ruiziana	194	69	7.61668e+07	8.31316e+07	2.10538e+07
Miconia holosericea	88	19	8.35288e+07	8.30793e+07	3.94182e+07
Parkia panurensis	124	54	9.35933e+07	8.29813e+07	2.17755e+07
Ocotea oblonga	162	60	8.49924e+07	8.2777e+07	1.69794e+07
Micropholis splendens	77	35	8.20288e+07	8.27292e+07	2.29288e+07
Duroia saccifera	154	52	8.42458e+07	8.26324e+07	3.88133e+07
Virola duckei	201	74	7.88675e+07	8.26158e+07	1.47569e+07
Bocageopsis canescens	69	15	8.36759e+07	8.2456e+07	3.48408e+07
Ceiba samauma	125	52	8.84011e+07	8.22909e+07	1.6542e+07
Simira rubescens	68	27	8.82707e+07	8.22503e+07	4.54109e+07
Genipa americana	150	56	8.36775e+07	8.19293e+07	1.49525e+07
Heterostemon conjugatus	70	9	8.73528e+07	8.18482e+07	4.41473e+07
Guarea humaitensis	116	49	8.20903e+07	8.18323e+07	3.04597e+07
Dendropanax caucanus	137	45	8.65056e+07	8.16437e+07	2.74295e+07
Aspidosperma carapanauba	66	36	8.05585e+07	8.14223e+07	2.31559e+07
Inga bourgoni	123	43	9.72897e+07	8.11275e+07	2.35901e+07
Vochysia guianensis	224	39	7.9184e+07	8.08402e+07	1.86632e+07
Trichilia claussenii	52	2	7.92582e+07	8.07686e+07	6.47956e+07
Casearia decandra	126	72	7.71187e+07	8.06234e+07	1.50288e+07
Pentagonia parvifolia	121	11	8.6752e+07	8.04826e+07	3.37834e+07
Parahancornia amara	133	4	7.69995e+07	8.04482e+07	7.47404e+07
Ephedranthus parviflorus	95	5	6.61553e+07	8.0358e+07	6.24189e+07
Licaria martiniana	52	27	7.02752e+07	8.03552e+07	3.11463e+07
Inga macrophylla	97	57	7.93028e+07	8.02505e+07	1.84041e+07
Pouteria peruviensis	172	51	7.28926e+07	8.02282e+07	1.22278e+07
Chrysochlamys membranacea	143	35	7.70875e+07	8.01144e+07	2.82891e+07
Ocotea bofo	115	44	8.37769e+07	8.0114e+07	2.03097e+07
Aptandra tubicina	80	32	8.99422e+07	8.01e+07	2.065e+07
Cynometra spruceana	88	16	8.44656e+07	7.98532e+07	3.57044e+07
Andira inermis	129	74	8.15323e+07	7.96975e+07	1.41517e+07
Trichilia surinamensis	141	16	7.22877e+07	7.96287e+07	3.94801e+07
Ocotea cymbarum	95	31	8.85524e+07	7.96173e+07	2.10385e+07
Simaba polyphylla	166	118	7.56138e+07	7.95716e+07	1.71479e+07
Platypodium elegans	104	29	8.11383e+07	7.95637e+07	2.65751e+07
Cupania oblongifolia	48	2	7.32568e+07	7.95231e+07	4.64942e+07
Couma guianensis	266	99	7.52269e+07	7.94939e+07	1.20237e+07
Syagrus sancona	77	13	7.98056e+07	7.94615e+07	2.54381e+07
Bathysa bathysoides	77	4	9.28658e+07	7.9401e+07	8.13305e+07
Lecythis zabucajo	202	124	7.42891e+07	7.93862e+07	1.18255e+07
Diospyros capreifolia	142	85	6.87665e+07	7.91417e+07	1.56637e+07
Ruptiliocarpon caracolito	103	13	1.01802e+08	7.91411e+07	5.37493e+07
Conceveiba terminalis	133	34	8.05302e+07	7.914e+07	1.89737e+07
Trattinnickia lawrancei	94	49	7.53615e+07	7.90005e+07	1.97663e+07
Iryanthera obovata	101	8	8.18951e+07	7.89041e+07	5.29571e+07
Calyptranthes bipennis	145	58	7.68369e+07	7.87496e+07	1.06625e+07
Sloanea obtusifolia	79	22	8.75686e+07	7.86145e+07	3.36847e+07
Chrysophyllum ucuquirana-branca	99	38	7.92335e+07	7.8552e+07	2.33877e+07
Vatairea erythrocarpa	114	57	7.36385e+07	7.84621e+07	1.69302e+07
Stryphnodendron pulcherrimum	87	63	7.39788e+07	7.82361e+07	1.63367e+07
Cupania diphylla	95	21	8.03944e+07	7.81747e+07	2.76458e+07
Ocotea corymbosa	46	2	7.0239e+07	7.80076e+07	4.8349e+07
Sorocea pubivena	154	63	7.836e+07	7.79841e+07	1.22089e+07
Dinizia excelsa	113	72	7.71768e+07	7.77821e+07	1.30696e+07
Inga punctata	134	70	7.89357e+07	7.77312e+07	1.27796e+07
Qualea parviflora	60	4	8.46484e+07	7.76545e+07	6.44198e+07
Guatteria megalophylla	117	46	7.88316e+07	7.76155e+07	1.76836e+07
Myroxylon balsamum	130	57	7.53304e+07	7.75968e+07	1.63596e+07
Patinoa paraensis	219	15	6.96184e+07	7.75915e+07	3.04599e+07
Ocotea amazonica	118	54	7.68839e+07	7.74722e+07	2.34621e+07
Platymiscium trinitatis	120	38	7.56948e+07	7.72792e+07	2.01554e+07
Licania divaricata	268	32	7.98202e+07	7.72635e+07	2.01827e+07
Swartzia canescens	82	25	7.61656e+07	7.69151e+07	2.16758e+07
Endlicheria paniculata	79	32	7.0469e+07	7.68613e+07	2.63733e+07
Sloanea terniflora	108	37	8.11561e+07	7.68035e+07	3.26082e+07
Alibertia edulis	45	23	6.36456e+07	7.67476e+07	3.35165e+07
Neea madeirana	91	32	7.58363e+07	7.65417e+07	2.84783e+07
Buchenavia viridiflora	89	32	7.6339e+07	7.64209e+07	3.00867e+07
Tachigali melinonii	238	67	7.30488e+07	7.64042e+07	1.83442e+07
Licania sprucei	163	70	7.62454e+07	7.62359e+07	1.9795e+07
Ormosia coutinhoi	260	35	7.91113e+07	7.56428e+07	2.53494e+07
Aniba burchellii	85	36	7.25957e+07	7.56327e+07	3.18907e+07
Guarea cinnamomea	118	53	7.44528e+07	7.55325e+07	1.66362e+07
Talisia esculenta	56	17	8.28965e+07	7.54299e+07	2.29921e+07
Etaballia dubia	63	13	8.90916e+07	7.51707e+07	3.66768e+07
Geissospermum urceolatum	55	35	6.66402e+07	7.51258e+07	3.86772e+07
Monopteryx inpae	131	30	7.39915e+07	7.5113e+07	2.02457e+07
Ilex divaricata	94	7	6.9842e+07	7.5105e+07	4.72115e+07
Sextonia rubra	239	123	7.4922e+07	7.51009e+07	1.77642e+07
Sterculia colombiana	168	54	7.13236e+07	7.50999e+07	1.811e+07
Quiina florida	120	63	6.95935e+07	7.50748e+07	1.08223e+07
Ficus trigona	133	36	7.08016e+07	7.50532e+07	3.10171e+07
Guatteria procera	46	14	7.81113e+07	7.50408e+07	4.17824e+07
Cordia goeldiana	54	29	7.85879e+07	7.47916e+07	2.46603e+07
Didymocistus chrysadenius	91	6	9.93665e+07	7.43837e+07	4.06441e+07
Caraipa richardiana	101	13	6.48737e+07	7.42834e+07	2.89667e+07
Machaerium scleroxylon	73	5	6.57727e+07	7.42439e+07	4.60383e+07
Swartzia argentea	64	18	7.84533e+07	7.42176e+07	2.13085e+07
Annona hypoglauca	93	18	7.70532e+07	7.4108e+07	2.68848e+07
Agonandra brasiliensis	87	51	7.45648e+07	7.4079e+07	1.61764e+07
Diospyros vestita	72	39	7.16704e+07	7.39639e+07	1.74397e+07
Discocarpus spruceanus	67	11	7.68115e+07	7.39162e+07	2.51504e+07
Heisteria laxiflora	100	36	7.23952e+07	7.38613e+07	5.12293e+07
Perebea longepedunculata	61	20	6.95719e+07	7.37487e+07	2.64422e+07
Iryanthera paradoxa	75	23	7.26783e+07	7.32798e+07	2.0798e+07
Vochysia haenkeana	53	7	7.80379e+07	7.32055e+07	4.73898e+07
Duguetia surinamensis	187	68	6.07465e+07	7.31351e+07	1.93402e+07
Cassipourea guianensis	320	56	7.02672e+07	7.30045e+07	1.63549e+07
Combretum laxum	65	28	6.74946e+07	7.27647e+07	2.55624e+07
Heisteria densifrons	91	52	7.06897e+07	7.27429e+07	1.88566e+07
Pouteria fimbriata	164	90	6.99419e+07	7.27141e+07	1.39724e+07
Xylopia aromatica	138	28	7.24473e+07	7.26977e+07	1.97889e+07
Neea macrophylla	122	60	7.23542e+07	7.26838e+07	1.8398e+07
Sandwithia heterocalyx	58	11	7.15041e+07	7.26761e+07	3.35276e+07
Talisia longifolia	35	20	5.29218e+07	7.2662e+07	3.88427e+07
Terminalia guyanensis	144	43	6.26714e+07	7.25741e+07	1.62138e+07
Manilkara cavalcantei	67	31	7.17051e+07	7.25335e+07	2.42367e+07
Cordia tetrandra	139	47	6.32252e+07	7.23625e+07	1.17631e+07
Sloanea pubescens	101	59	6.95513e+07	7.22913e+07	2.08012e+07
Siparuna cuspidata	166	75	7.22721e+07	7.22862e+07	1.15508e+07
Clusia fockeana	500	12	9.20024e+07	7.22461e+07	3.9303e+07
Pouteria ramiflora	97	18	8.79065e+07	7.22216e+07	3.4428e+07
Cynophalla polyantha	74	1	6.09367e+07	7.21954e+07	5.93524e+07
Trichilia adolfi	89	22	7.98413e+07	7.21858e+07	2.80346e+07
Pouteria williamii	117	41	7.13664e+07	7.21019e+07	2.05369e+07
Schizolobium parahyba	62	38	7.21251e+07	7.20938e+07	2.35821e+07
Spiranthera guianensis	58	3	1.00035e+08	7.19955e+07	5.97998e+07
Alseis labatioides	70	19	5.84736e+07	7.19713e+07	2.18297e+07
Chomelia tenuiflora	76	24	7.26898e+07	7.1871e+07	2.72943e+07
Iryanthera polyneura	118	30	7.38966e+07	7.1756e+07	1.75863e+07
Aspidosperma vargasii	125	24	7.88317e+07	7.17157e+07	1.97252e+07
Pourouma melinonii	105	40	7.65542e+07	7.15661e+07	3.69631e+07
Ouratea spruceana	164	3	6.88013e+07	7.1437e+07	5.09688e+07
Panopsis sessilifolia	65	11	8.82412e+07	7.14295e+07	5.90187e+07
Naucleopsis concinna	60	33	7.40886e+07	7.13408e+07	2.04872e+07
Bombacopsis nervosa	51	11	7.93784e+07	7.12754e+07	4.22961e+07
Toulicia pulvinata	160	23	6.82939e+07	7.10558e+07	2.48712e+07
Ternstroemia candolleana	301	8	7.69659e+07	7.10002e+07	2.93956e+07
Aniba panurensis	87	42	6.88507e+07	7.0823e+07	2.51154e+07
Vochysia obscura	48	6	6.84738e+07	7.07541e+07	4.23335e+07
Zygia coccinea	88	24	7.30054e+07	7.07395e+07	4.06117e+07
Poecilanthe hostmannii	190	15	7.12947e+07	7.07308e+07	4.72488e+07
Couepia chrysocalyx	60	24	6.97662e+07	7.06756e+07	2.8713e+07
Wettinia maynensis	128	37	6.4047e+07	7.05355e+07	2.07101e+07
Ocotea myriantha	86	40	7.07368e+07	7.02034e+07	1.83377e+07
Tovomita grata	169	22	7.15234e+07	7.01687e+07	2.57444e+07
Pouteria gardneri	100	15	5.99164e+07	7.01014e+07	4.46223e+07
Pseudobombax longiflorum	57	5	7.45619e+07	6.99472e+07	4.7214e+07
Ocotea floribunda	179	76	6.85338e+07	6.98882e+07	1.1676e+07
Eschweilera eperuetorum	124	27	5.97682e+07	6.97743e+07	1.21809e+07
Matisia bracteolosa	165	64	7.08445e+07	6.96073e+07	1.03474e+07
Terminalia argentea	42	15	6.59061e+07	6.94249e+07	3.43127e+07
Oxandra sphaerocarpa	80	11	7.43807e+07	6.9024e+07	2.2319e+07
Swartzia jenmanii	132	13	8.61836e+07	6.89321e+07	4.71134e+07
Lacmellea arborescens	80	38	6.83406e+07	6.88814e+07	2.00415e+07
Talisia obovata	38	5	5.67052e+07	6.88048e+07	5.54609e+07
Dendropanax palustris	64	10	7.16056e+07	6.87772e+07	2.61996e+07
Macoubea guianensis	118	63	6.78346e+07	6.87738e+07	2.06408e+07
Pouteria ephedrantha	186	34	7.22835e+07	6.86556e+07	1.59632e+07
Duguetia stelechantha	105	65	5.8853e+07	6.86417e+07	2.59407e+07
Astrocaryum gratum	82	5	5.56034e+07	6.85242e+07	3.87241e+07
Protium gallosum	100	51	6.34992e+07	6.83263e+07	2.54844e+07
Handroanthus ochraceus	49	21	6.80263e+07	6.82732e+07	2.22488e+07
Sterculia tessmannii	144	60	6.96646e+07	6.82648e+07	1.10926e+07
Hevea benthamiana	65	11	6.22982e+07	6.81863e+07	4.31449e+07
Cariniana domestica	25	7	8.17417e+07	6.81661e+07	4.1421e+07
Duguetia calycina	153	56	6.66934e+07	6.80275e+07	1.35232e+07
Dilodendron bipinnatum	55	10	6.5775e+07	6.80192e+07	3.56161e+07
Apeiba schomburgkii	46	20	6.0059e+07	6.79192e+07	1.98637e+07
Vatairea sericea	56	37	6.82951e+07	6.7885e+07	2.90548e+07
Casearia pitumba	69	50	5.99645e+07	6.7832e+07	1.67015e+07
Inga chartacea	154	74	6.61524e+07	6.78086e+07	9.70577e+06
Hirtella glandulosa	200	39	7.53287e+07	6.75525e+07	3.51177e+07
Heliocarpus americanus	85	23	6.86394e+07	6.75338e+07	2.68331e+07
Pouteria macrocarpa	141	20	5.8576e+07	6.74569e+07	2.34109e+07
Xylopia micans	76	30	7.48818e+07	6.74487e+07	1.96517e+07
Lacunaria crenata	136	88	6.1793e+07	6.7316e+07	1.67728e+07
Unonopsis rufescens	288	68	6.01654e+07	6.7288e+07	1.70256e+07
Miconia ruficalyx	53	11	6.71523e+07	6.72065e+07	3.48819e+07
Pagamea coriacea	75	16	6.93694e+07	6.71365e+07	2.82793e+07
Erisma splendens	73	18	6.24413e+07	6.68645e+07	2.53076e+07
Caryocar microcarpum	80	27	6.43011e+07	6.67796e+07	1.67066e+07
Aniba guianensis	108	53	6.7649e+07	6.67351e+07	1.38918e+07
Bagassa guianensis	61	46	6.66871e+07	6.63765e+07	1.25657e+07
Alibertia verrucosa	78	16	6.67489e+07	6.61328e+07	2.91268e+07
Senna silvestris	59	21	6.08239e+07	6.59048e+07	2.62969e+07
Licania blackii	104	33	6.40039e+07	6.58115e+07	1.63015e+07
Miconia lepidota	40	19	6.01981e+07	6.57295e+07	2.86557e+07
Mabea fistulifera	136	22	6.52851e+07	6.55299e+07	1.42816e+07
Buchenavia tetraphylla	75	41	6.63111e+07	6.54103e+07	1.23818e+07
Copaifera langsdorffii	73	13	6.84203e+07	6.5362e+07	3.58126e+07
Couroupita guianensis	89	37	6.82988e+07	6.52825e+07	1.97851e+07
Licania guianensis	115	51	6.39642e+07	6.49754e+07	1.75168e+07
Couepia racemosa	50	10	6.31545e+07	6.48489e+07	5.23839e+07
Allophylus scrobiculatus	156	17	6.89341e+07	6.471e+07	3.49711e+07
Parinari campestris	163	49	6.74872e+07	6.46547e+07	1.54579e+07
Coussapoa trinervia	96	48	6.43376e+07	6.46127e+07	1.22487e+07
Byrsonima incarnata	61	18	5.89883e+07	6.43187e+07	5.2677e+07
Duroia macrophylla	130	74	5.86357e+07	6.41461e+07	7.93951e+06
Stenostomum acreanum	186	15	6.06551e+07	6.40282e+07	2.94177e+07
Endlicheria formosa	84	46	6.42594e+07	6.3803e+07	1.67786e+07
Guatteria decurrens	45	27	6.15661e+07	6.36101e+07	3.04844e+07
Croton lanjouwensis	105	38	5.77566e+07	6.33846e+07	1.66486e+07
Vochysia revoluta	66	3	6.84546e+07	6.31455e+07	4.78084e+07
Crudia oblonga	104	26	6.10373e+07	6.30878e+07	2.46116e+07
Clathrotropis nitida	48	12	6.04089e+07	6.30107e+07	2.23878e+07
Eugenia punicifolia	108	7	5.99171e+07	6.28965e+07	5.91818e+07
Licaria armeniaca	72	19	6.05078e+07	6.2784e+07	2.20524e+07
Duguetia lucida	27	4	6.69452e+07	6.25401e+07	5.31149e+07
Chamaecrista apoucouita	136	13	6.66679e+07	6.2459e+07	3.12072e+07
Miconia nervosa	39	2	5.94794e+07	6.24363e+07	4.05152e+07
Andira surinamensis	85	40	6.13555e+07	6.23814e+07	1.66836e+07
Protium strumosum	144	73	6.02048e+07	6.23766e+07	1.0632e+07
Caryocar villosum	99	74	6.16631e+07	6.22159e+07	1.53635e+07
Exellodendron coriaceum	34	3	6.09843e+07	6.22116e+07	4.5313e+07
Anacardium spruceanum	130	89	5.79877e+07	6.21428e+07	1.27158e+07
Ocotea matogrossensis	92	26	5.31588e+07	6.16288e+07	4.64237e+07
Dussia tessmannii	71	51	6.23084e+07	6.15335e+07	1.80766e+07
Byrsonima densa	123	51	5.78796e+07	6.14959e+07	1.4032e+07
Amanoa gracillima	71	3	7.08567e+07	6.14353e+07	7.15645e+07
Iryanthera coriacea	58	22	6.20676e+07	6.13083e+07	2.1662e+07
Protium rhynchophyllum	66	8	5.76028e+07	6.12378e+07	2.63377e+07
Sweetia fruticosa	52	10	5.79699e+07	6.11493e+07	3.17879e+07
Caryocar pallidum	70	43	5.69104e+07	6.10795e+07	1.47855e+07
Cenostigma macrophyllum	184	1	6.81066e+07	6.10105e+07	6.94004e+07
Erythroxylum citrifolium	38	23	5.64634e+07	6.10014e+07	2.08419e+07
Astronium fraxinifolium	48	6	5.73216e+07	6.10009e+07	5.18792e+07
Huberodendron swietenioides	64	35	6.87206e+07	6.08783e+07	1.78233e+07
Pseudobombax marginatum	55	6	5.55795e+07	6.08625e+07	3.69e+07
Emmotum fagifolium	125	34	5.74026e+07	6.08218e+07	1.39433e+07
Guatteria kuhlmannii	46	9	6.69459e+07	6.0638e+07	2.73284e+07
Alchornea grandiflora	24	1	6.61831e+07	6.06174e+07	6.78021e+07
Dacryodes roraimensis	52	17	5.92547e+07	6.05015e+07	1.97182e+07
Miconia splendens	121	34	6.72195e+07	6.04542e+07	1.61694e+07
Hymenolobium sericeum	42	25	5.7733e+07	6.03303e+07	2.58522e+07
Eugenia ramiflora	112	52	5.68878e+07	6.02998e+07	1.20227e+07
Inga cylindrica	73	26	6.71133e+07	6.01526e+07	1.80136e+07
Couepia bernardii	88	10	6.68538e+07	6.01242e+07	2.53505e+07
Toulicia reticulata	40	15	5.93855e+07	6.00474e+07	3.12939e+07
Cupania cinerea	78	27	6.26891e+07	5.99525e+07	2.15855e+07
Inga neblinensis	31	1	5.73358e+07	5.98721e+07	5.97927e+07
Miconia bubalina	80	17	6.08252e+07	5.9739e+07	2.74668e+07
Caraipa llanorum	94	3	5.61267e+07	5.97255e+07	4.82025e+07
Pachira flaviflora	358	31	6.33679e+07	5.96921e+07	1.86529e+07
Pagamea plicata	64	8	5.7405e+07	5.9657e+07	3.68357e+07
Catostemma sclerophyllum	138	10	5.2614e+07	5.96563e+07	3.13441e+07
Swartzia brachyrhachis	62	36	5.18353e+07	5.96292e+07	2.32139e+07
Tovomita umbellata	99	37	5.45231e+07	5.9419e+07	1.21694e+07
Ruizterania cassiquiarensis	50	21	5.61205e+07	5.9383e+07	1.97773e+07
Protium pilosum	97	44	5.20901e+07	5.93317e+07	1.54531e+07
Pera glabrata	65	32	5.17651e+07	5.9274e+07	1.50175e+07
Lepidocordia punctata	66	7	4.94824e+07	5.92177e+07	4.11178e+07
Inga sapindoides	48	23	5.70448e+07	5.90722e+07	2.02728e+07
Tachigali tessmannii	77	8	5.55813e+07	5.88987e+07	3.32942e+07
Trichilia lepidota	64	16	5.12087e+07	5.88648e+07	2.45793e+07
Banara arguta	29	5	6.8722e+07	5.8841e+07	4.72877e+07
Magonia pubescens	34	5	5.49536e+07	5.87901e+07	5.64116e+07
Leonia racemosa	82	22	5.50367e+07	5.8789e+07	2.08223e+07
Leonia cymosa	78	44	5.20909e+07	5.86504e+07	1.78552e+07
Byrsonima crispa	65	34	5.55543e+07	5.86024e+07	1.86718e+07
Vochysia obidensis	86	21	7.16605e+07	5.85163e+07	2.69931e+07
Naucleopsis ternstroemiiflora	82	28	5.87625e+07	5.84688e+07	2.79623e+07
Mouriri duckeana	143	68	5.31078e+07	5.84496e+07	9.46723e+06
Pouteria baehniana	104	23	5.50977e+07	5.82912e+07	1.97693e+07
Ocotea petalanthera	104	49	5.37273e+07	5.81859e+07	9.668e+06
Touroulia guianensis	95	61	5.5054e+07	5.80548e+07	1.61516e+07
Terminalia dichotoma	110	35	5.96723e+07	5.80371e+07	1.21881e+07
Croton argyrophylloides	219	6	5.96103e+07	5.78823e+07	4.91582e+07
Elvasia elvasioides	237	6	6.2355e+07	5.78545e+07	5.8949e+07
Licaria brasiliensis	61	34	5.37589e+07	5.78438e+07	3.10936e+07
Ocotea neblinae	37	17	5.92069e+07	5.7732e+07	1.81398e+07
Mouriri brachyanthera	70	32	5.45245e+07	5.77066e+07	2.56009e+07
Sterculia excelsa	80	39	5.48382e+07	5.76865e+07	1.82125e+07
Batocarpus orinocensis	134	51	5.69322e+07	5.75438e+07	1.25414e+07
Batocarpus costaricensis	89	35	6.83524e+07	5.75416e+07	2.3176e+07
Eugenia brownsbergii	115	10	5.38874e+07	5.74564e+07	2.27173e+07
Aniba kappleri	62	27	5.49342e+07	5.74238e+07	2.56926e+07
Licania harlingii	122	57	5.60363e+07	5.73833e+07	1.14299e+07
Anacardium parvifolium	66	43	5.17411e+07	5.71488e+07	2.16496e+07
Geissospermum reticulatum	40	17	6.29876e+07	5.71374e+07	2.26261e+07
Crudia bracteata	371	27	5.39179e+07	5.67744e+07	1.24186e+07
Licania bracteata	114	70	5.55731e+07	5.66706e+07	1.28438e+07
Diospyros dichroa	76	16	5.48514e+07	5.66662e+07	2.25187e+07
Aspidosperma auriculatum	43	13	6.45221e+07	5.6628e+07	3.35538e+07
Inga stipularis	91	61	5.09666e+07	5.66141e+07	1.13769e+07
Micropholis cyrtobotrya	116	27	5.11252e+07	5.65682e+07	1.54579e+07
Parahancornia fasciculata	129	85	5.62293e+07	5.65625e+07	1.09479e+07
Platycarpum orinocense	30	8	5.27363e+07	5.65449e+07	3.80229e+07
Copaifera reticulata	89	59	5.29322e+07	5.6463e+07	1.15963e+07
Pausandra macropetala	132	42	5.21835e+07	5.64352e+07	1.34266e+07
Pouteria cayennensis	74	19	4.67173e+07	5.64177e+07	1.65161e+07
Vitex calothyrsa	43	4	5.53309e+07	5.6334e+07	3.1159e+07
Heisteria coccinea	52	13	6.60512e+07	5.6312e+07	1.97942e+07
Aspidosperma discolor	78	12	5.09335e+07	5.62954e+07	1.61931e+07
Hydrochorea gonggrijpii	138	6	4.35771e+07	5.62666e+07	4.99958e+07
Dicorynia paraensis	48	8	6.59631e+07	5.62048e+07	3.51874e+07
Corythophora rimosa	140	52	5.03476e+07	5.61655e+07	1.34222e+07
Chamaecrista xinguensis	36	11	4.83933e+07	5.61289e+07	2.64089e+07
Ilex nayana	32	8	5.90955e+07	5.60537e+07	3.1846e+07
Guarea trunciflora	114	56	5.34084e+07	5.58916e+07	1.33648e+07
Aniba parviflora	96	52	5.09216e+07	5.58663e+07	1.64389e+07
Aldina latifolia	44	9	5.96972e+07	5.57484e+07	3.96044e+07
Licania caudata	111	53	5.53115e+07	5.55265e+07	1.46218e+07
Cordia scabrifolia	74	33	5.15597e+07	5.55094e+07	1.60704e+07
Peltogyne venosa	178	60	5.13014e+07	5.5509e+07	8.44653e+06
Dipteryx alata	72	23	5.75645e+07	5.54909e+07	1.66354e+07
Sloanea rufa	52	34	5.25815e+07	5.53813e+07	1.30527e+07
Trichilia cipo	78	27	4.86163e+07	5.5367e+07	1.65698e+07
Pradosia mutisii	47	4	5.58603e+07	5.52983e+07	3.06149e+07
Miconia dispar	81	35	4.92251e+07	5.52034e+07	1.85192e+07
Vantanea macrocarpa	99	48	4.96346e+07	5.50949e+07	1.28133e+07
Rinorea paniculata	54	8	5.29474e+07	5.50722e+07	2.95678e+07
Dipteryx punctata	64	46	4.84892e+07	5.49443e+07	1.68096e+07
Pourouma myrmecophila	42	14	5.03264e+07	5.49299e+07	4.12808e+07
Hymenolobium pulcherrimum	43	29	5.39716e+07	5.46698e+07	1.61213e+07
Siparuna poeppigii	102	42	5.03585e+07	5.45417e+07	7.25504e+06
Chromolucuma rubriflora	39	15	5.09433e+07	5.4495e+07	2.75513e+07
Hymenaea martiana	30	1	5.03303e+07	5.41509e+07	5.12171e+07
Pouteria manaosensis	68	44	5.14098e+07	5.41191e+07	1.58417e+07
Calophyllum longifolium	60	12	4.99858e+07	5.40741e+07	3.23119e+07
Oenocarpus minor	20	4	5.94312e+07	5.40647e+07	4.61764e+07
Couepia robusta	54	28	4.92639e+07	5.40424e+07	1.91868e+07
Licania pallida	71	52	5.224e+07	5.40093e+07	1.42201e+07
Stryphnodendron paniculatum	89	58	4.56234e+07	5.38626e+07	9.79025e+06
Ptychopetalum olacoides	129	66	4.95269e+07	5.38031e+07	9.43141e+06
Haploclathra paniculata	47	6	5.24903e+07	5.36583e+07	3.31331e+07
Dialypetalanthus fuscescens	51	22	6.21869e+07	5.35544e+07	1.47623e+07
Lonchocarpus lilloi	70	7	5.59615e+07	5.34177e+07	2.82969e+07
Hymenolobium excelsum	50	37	5.11925e+07	5.33129e+07	1.22585e+07
Ormosia macrocalyx	42	19	5.35669e+07	5.32892e+07	1.73849e+07
Eriotheca macrophylla	72	30	5.59486e+07	5.31015e+07	1.80239e+07
Hirtella lightioides	101	27	6.44331e+07	5.28866e+07	2.17396e+07
Humiriastrum cuspidatum	42	12	5.27633e+07	5.28808e+07	2.78088e+07
Cecropia engleriana	122	57	5.51948e+07	5.2837e+07	1.03338e+07
Caryodendron orinocense	133	36	5.09587e+07	5.27749e+07	1.67675e+07
Luehea paniculata	28	5	4.93513e+07	5.27255e+07	4.92715e+07
Chrysophyllum manaosense	66	36	5.11711e+07	5.26653e+07	1.71389e+07
Bellucia dichotoma	94	16	4.10439e+07	5.24389e+07	3.792e+07
Calycophyllum obovatum	42	14	5.07566e+07	5.24e+07	3.2947e+07
Cecropia polystachya	61	17	5.19486e+07	5.22516e+07	2.5133e+07
Couepia obovata	78	45	4.98542e+07	5.22496e+07	1.8153e+07
Parinari klugii	96	34	5.24699e+07	5.21767e+07	2.18484e+07
Mouriri vernicosa	94	21	4.99342e+07	5.20232e+07	2.41822e+07
Cathedra acuminata	128	48	5.03274e+07	5.1927e+07	1.00316e+07
Hirtella elongata	58	23	5.51526e+07	5.16362e+07	1.9956e+07
Inga sarmentosa	50	20	5.3828e+07	5.16234e+07	2.63358e+07
Cecropia pachystachya	96	6	5.4677e+07	5.15993e+07	3.96174e+07
Marlierea spruceana	55	21	5.44614e+07	5.15991e+07	1.9324e+07
Croton trombetensis	97	23	4.67967e+07	5.15915e+07	8.81768e+06
Clusia hammeliana	32	2	4.31002e+07	5.15651e+07	5.79498e+07
Aspidosperma pichonianum	18	7	5.23992e+07	5.14521e+07	3.87743e+07
Acacia multipinnata	46	28	4.7485e+07	5.12414e+07	1.23256e+07
Dendropanax macropodus	44	12	5.84111e+07	5.1233e+07	3.61905e+07
Agonandra silvatica	94	67	4.9321e+07	5.11804e+07	1.09431e+07
Caraipa heterocarpa	39	13	4.26571e+07	5.11698e+07	3.26987e+07
Mouriri collocarpa	89	53	4.62206e+07	5.11005e+07	1.44852e+07
Licania parvifructa	47	14	4.85115e+07	5.10868e+07	3.27005e+07
Alseis floribunda	25	4	5.06811e+07	5.10746e+07	4.56929e+07
Licania cuprea	104	9	5.23897e+07	5.10741e+07	1.71321e+07
Senegalia polyphylla	21	8	4.82591e+07	5.10678e+07	2.62098e+07
Banara nitida	41	17	5.38483e+07	5.09501e+07	2.48964e+07
Amphirrhox surinamensis	40	11	5.37783e+07	5.08567e+07	3.18474e+07
Guazuma crinita	94	14	4.74577e+07	5.08543e+07	2.8496e+07
Inga micradenia	33	4	4.9637e+07	5.06558e+07	3.51274e+07
Virola calophylloidea	18	3	5.1263e+07	5.06227e+07	3.451e+07
Catostemma altsonii	126	1	4.46057e+07	5.04845e+07	5.43052e+07
Manilkara paraensis	48	20	4.60844e+07	5.04535e+07	1.8825e+07
Aniba hostmanniana	114	72	5.34118e+07	5.04509e+07	1.01846e+07
Sloanea fragrans	97	32	5.04175e+07	5.04185e+07	1.03406e+07
Platymiscium filipes	84	15	4.19989e+07	5.03791e+07	1.66906e+07
Swietenia macrophylla	32	18	5.19615e+07	5.02637e+07	1.50409e+07
Semaphyllanthe megistocaula	91	30	5.55549e+07	5.01397e+07	1.66916e+07
Lonchocarpus imatacensis	50	15	4.06252e+07	5.00772e+07	8.9358e+06
Aspidosperma oblongum	71	35	4.91253e+07	4.99623e+07	1.67796e+07
Pradosia ptychandra	220	58	4.59543e+07	4.99387e+07	1.20287e+07
Cedrela fissilis	81	41	4.97482e+07	4.9916e+07	1.45015e+07
Pouteria retinervis	138	72	4.81495e+07	4.98747e+07	7.27862e+06
Herrania mariae	48	13	5.22011e+07	4.96907e+07	2.50038e+07
Byrsonima laevigata	31	15	4.58414e+07	4.9683e+07	3.31148e+07
Annona montana	50	28	4.77217e+07	4.96427e+07	2.18058e+07
Parkia velutina	104	66	4.71594e+07	4.94619e+07	9.1941e+06
Byrsonima intermedia	86	3	5.403e+07	4.93361e+07	3.77678e+07
Siparuna cristata	75	38	5.33199e+07	4.91962e+07	1.83171e+07
Virola venosa	124	65	4.56338e+07	4.91398e+07	8.19762e+06
Vochysia glaberrima	27	3	4.13643e+07	4.90597e+07	3.88938e+07
Cordia sellowiana	40	20	5.05523e+07	4.89578e+07	2.11319e+07
Chimarrhis glabriflora	55	20	4.45703e+07	4.88303e+07	1.80331e+07
Iryanthera olacoides	145	21	4.76909e+07	4.87716e+07	1.71819e+07
Sloanea synandra	76	52	4.79176e+07	4.87699e+07	1.02382e+07
Perebea angustifolia	62	35	4.16968e+07	4.86425e+07	2.38152e+07
Jacaranda macrocarpa	73	28	5.01305e+07	4.85886e+07	9.77652e+06
Inga disticha	67	18	4.86055e+07	4.8569e+07	2.23578e+07
Chrysophyllum cuneifolium	113	68	4.58184e+07	4.85191e+07	7.88309e+06
Calyptranthes multiflora	39	12	4.76907e+07	4.85041e+07	1.8588e+07
Pseudima frutescens	35	20	5.12662e+07	4.8476e+07	2.63692e+07
Eugenia feijoi	97	67	4.78213e+07	4.84123e+07	9.78712e+06
Dipteryx magnifica	83	62	4.55043e+07	4.84024e+07	1.13957e+07
Qualea grandiflora	58	5	5.04764e+07	4.83655e+07	3.45372e+07
Dendropanax umbellatus	119	9	4.7169e+07	4.83543e+07	2.41756e+07
Eriotheca longipedicellata	39	19	4.50797e+07	4.82799e+07	1.97395e+07
Guatteriopsis blepharophylla	27	4	4.41763e+07	4.81818e+07	4.84279e+07
Inga huberi	85	42	4.37167e+07	4.81175e+07	1.14906e+07
Gustavia poeppigiana	43	9	4.99477e+07	4.80734e+07	3.19793e+07
Ophiocaryon heterophyllum	74	26	5.3382e+07	4.80658e+07	1.32406e+07
Xylopia peruviana	67	10	5.11244e+07	4.80151e+07	1.57926e+07
Chimarrhis barbata	55	27	4.93681e+07	4.79917e+07	1.63324e+07
Cespedesia spathulata	89	28	4.94171e+07	4.79359e+07	1.37614e+07
Pouteria melanopoda	147	49	4.29634e+07	4.7875e+07	1.22965e+07
Perebea tessmannii	64	38	4.8722e+07	4.78183e+07	1.37529e+07
Crescentia amazonica	48	3	4.43489e+07	4.78141e+07	3.99361e+07
Tetrastylidium peruvianum	84	32	4.90944e+07	4.78064e+07	1.09112e+07
Byrsonima japurensis	55	25	4.97237e+07	4.77454e+07	1.33826e+07
Tachigali alba	87	47	4.26027e+07	4.76257e+07	7.92239e+06
Combretum rotundifolium	65	7	5.1004e+07	4.75672e+07	2.61083e+07
Inga vismiifolia	72	30	4.69013e+07	4.75383e+07	1.28795e+07
Inga gracilior	35	14	4.7267e+07	4.74989e+07	2.54568e+07
Siparuna glycycarpa	64	31	5.07018e+07	4.74178e+07	2.32551e+07
Luehea speciosa	53	43	4.47109e+07	4.72753e+07	1.33129e+07
Guatteria foliosa	89	15	4.6512e+07	4.72144e+07	2.03259e+07
Rhamnidium elaeocarpum	57	20	4.81047e+07	4.71778e+07	1.62726e+07
Ticorea longiflora	31	8	4.05158e+07	4.71417e+07	2.10254e+07
Albizia subdimidiata	47	14	4.96166e+07	4.71238e+07	1.69963e+07
Trichilia maynasiana	70	35	4.744e+07	4.70671e+07	1.906e+07
Manilkara inundata	77	29	5.19999e+07	4.70612e+07	2.18267e+07
Himatanthus bracteatus	113	33	4.51419e+07	4.70102e+07	1.16663e+07
Acacia loretensis	50	19	4.57543e+07	4.69662e+07	3.79761e+07
Inga cayennensis	65	37	4.41712e+07	4.6893e+07	1.32043e+07
Platonia insignis	61	37	4.45174e+07	4.68321e+07	1.63647e+07
Cordia sagotii	123	48	4.30247e+07	4.68145e+07	1.54958e+07
Swartzia oblanceolata	149	52	5.10845e+07	4.677e+07	1.17392e+07
Unonopsis stipitata	73	33	4.39091e+07	4.66219e+07	1.67234e+07
Swartzia corrugata	75	51	4.97721e+07	4.66181e+07	1.30077e+07
Vatairea paraensis	65	41	4.63174e+07	4.65983e+07	1.17752e+07
Pouteria opposita	89	60	4.28836e+07	4.65528e+07	1.37741e+07
Posoqueria latifolia	183	58	4.36318e+07	4.64797e+07	1.47285e+07
Pagamea macrophylla	64	14	4.61604e+07	4.6448e+07	2.29479e+07
Curatella americana	79	10	4.97723e+07	4.63848e+07	2.7091e+07
Oxandra krukoffii	31	13	4.02681e+07	4.62243e+07	2.00631e+07
Esenbeckia almawillia	22	1	5.19567e+07	4.62068e+07	5.31137e+07
Mabea occidentalis	67	13	4.82158e+07	4.59114e+07	2.28025e+07
Astrocaryum vulgare	92	10	4.29994e+07	4.57922e+07	1.78665e+07
Inga alata	93	31	4.53402e+07	4.57024e+07	1.68929e+07
Dulacia guianensis	63	40	4.47487e+07	4.56942e+07	1.28638e+07
Tovomita longifolia	90	27	4.73551e+07	4.56553e+07	1.60167e+07
Miconia tomentosa	50	15	4.26054e+07	4.56391e+07	2.20338e+07
Sloanea sinemariensis	90	23	4.10372e+07	4.55898e+07	3.17594e+07
Iryanthera tessmannii	73	19	5.06271e+07	4.54121e+07	3.24966e+07
Swartzia flaemingii	29	12	4.28493e+07	4.53249e+07	2.66152e+07
Guatteria punctata	48	23	4.71463e+07	4.53016e+07	1.35239e+07
Trymatococcus oligandrus	123	54	4.08372e+07	4.51682e+07	1.27208e+07
Marlierea caudata	36	7	4.94866e+07	4.51261e+07	3.67704e+07
Vochysia tomentosa	49	17	4.24799e+07	4.51121e+07	1.65374e+07
Pouteria erythrochrysa	79	41	4.19775e+07	4.50519e+07	1.06317e+07
Casearia ulmifolia	73	45	4.16729e+07	4.49675e+07	1.21904e+07
Coutarea hexandra	56	6	4.22047e+07	4.49515e+07	2.86708e+07
Miconia gratissima	63	18	4.19448e+07	4.49403e+07	3.29732e+07
Acacia riparia	16	8	4.80432e+07	4.48815e+07	2.15101e+07
Qualea multiflora	83	6	4.8387e+07	4.48536e+07	4.14676e+07
Toulicia elliptica	34	5	4.69087e+07	4.47495e+07	2.77911e+07
Apeiba albiflora	12	5	3.57341e+07	4.47413e+07	2.84679e+07
Hirtella eriandra	36	15	3.48222e+07	4.46147e+07	2.93568e+07
Ephedranthus amazonicus	105	56	4.40128e+07	4.45954e+07	8.61707e+06
Botryarrhena pendula	67	33	4.31395e+07	4.45678e+07	1.00856e+07
Mezilaurus sprucei	39	19	4.56022e+07	4.45454e+07	1.90734e+07
Tachigali vasquezii	48	9	5.56158e+07	4.45143e+07	2.3916e+07
Randia armata	59	36	4.12364e+07	4.42909e+07	1.50682e+07
Mezilaurus duckei	97	58	4.36601e+07	4.42858e+07	8.66195e+06
Ceiba speciosa	40	11	4.2796e+07	4.42677e+07	1.42835e+07
Remijia ulei	38	5	3.98087e+07	4.42604e+07	3.24328e+07
Tachigali formicarum	68	30	4.53961e+07	4.41993e+07	1.51015e+07
Platymiscium stipulare	58	29	4.53465e+07	4.41896e+07	1.14433e+07
Esenbeckia grandiflora	21	1	4.9595e+07	4.41065e+07	5.06994e+07
Dicypellium manausense	30	11	4.74092e+07	4.40518e+07	2.18449e+07
Lorostemon bombaciflorum	42	11	4.92125e+07	4.40294e+07	1.99692e+07
Byrsonima aerugo	49	27	4.20505e+07	4.39967e+07	1.0905e+07
Endlicheria anomala	54	13	4.78364e+07	4.39923e+07	1.88192e+07
Helicostylis elegans	57	33	4.50272e+07	4.39213e+07	1.128e+07
Licania minutiflora	91	14	4.00897e+07	4.37863e+07	1.74825e+07
Exellodendron barbatum	100	20	4.16961e+07	4.37613e+07	2.91887e+07
Guatteria insculpta	30	8	4.27631e+07	4.35519e+07	2.62213e+07
Pouteria rostrata	97	56	4.38892e+07	4.35311e+07	7.33196e+06
Vochysia citrifolia	13	6	4.02567e+07	4.34684e+07	2.4261e+07
Micropholis madeirensis	44	20	4.6893e+07	4.34393e+07	1.19559e+07
Guatteria pteropus	60	18	4.41718e+07	4.33982e+07	1.59375e+07
Humiriastrum excelsum	79	33	4.3971e+07	4.33844e+07	1.61446e+07
Mouriri lunatanthera	19	10	4.67636e+07	4.32242e+07	3.31052e+07
Tovomita laurina	24	5	4.92358e+07	4.30928e+07	2.36886e+07
Zygia lathetica	57	16	4.12726e+07	4.30243e+07	1.75423e+07
Swartzia leptopetala	44	19	4.25109e+07	4.29668e+07	1.27591e+07
Duguetia odorata	52	21	5.01926e+07	4.29073e+07	1.82893e+07
Tovomita macrophylla	55	15	4.69716e+07	4.28649e+07	1.91386e+07
Hirtella rodriguesii	74	43	4.85402e+07	4.28496e+07	1.91326e+07
Gustavia elliptica	100	32	3.69278e+07	4.28148e+07	1.70092e+07
Aspidosperma multiflorum	66	12	5.18089e+07	4.2784e+07	2.13888e+07
Buchenavia tomentosa	61	33	4.25478e+07	4.27168e+07	1.04557e+07
Marila laxiflora	84	21	4.3433e+07	4.2687e+07	1.18705e+07
Vismia baccifera	29	14	3.7228e+07	4.26121e+07	1.70537e+07
Ocotea puberula	80	32	3.63472e+07	4.26048e+07	1.29031e+07
Croton gossypiifolius	47	9	3.85765e+07	4.25941e+07	2.28205e+07
Discophora guianensis	91	54	4.24552e+07	4.25892e+07	9.69605e+06
Annona impressivenia	45	8	3.68117e+07	4.2575e+07	2.80484e+07
Inga brachyrhachis	56	25	4.9045e+07	4.24555e+07	1.92241e+07
Mabea caudata	38	4	4.43645e+07	4.2448e+07	2.59999e+07
Galipea jasminiflora	20	4	3.69973e+07	4.24036e+07	2.54723e+07
Terminalia fagifolia	26	1	4.38373e+07	4.22759e+07	3.96143e+07
Tachigali ptychophysca	44	5	3.6907e+07	4.22643e+07	3.69449e+07
Mouriri brevipes	31	5	4.47593e+07	4.22223e+07	4.19102e+07
Tabebuia capitata	49	31	3.49531e+07	4.21885e+07	1.38479e+07
Quiina indigofera	116	15	4.08368e+07	4.21842e+07	1.30411e+07
Xylopia plowmanii	56	3	4.20453e+07	4.21349e+07	4.52483e+07
Ceiba insignis	53	15	4.55922e+07	4.20446e+07	1.71873e+07
Batesia floribunda	82	61	3.79609e+07	4.2002e+07	8.6912e+06
Stryphnodendron guianense	42	28	4.04028e+07	4.19469e+07	1.17472e+07
Dulacia candida	70	57	4.00057e+07	4.19386e+07	7.95817e+06
Licania persaudii	92	13	4.09704e+07	4.19065e+07	1.49732e+07
Aniba puchury-minor	49	23	3.76608e+07	4.17492e+07	1.27828e+07
Marlierea umbraticola	85	50	3.89194e+07	4.17388e+07	1.20914e+07
Sloanea brevipes	62	43	4.20944e+07	4.17385e+07	9.17543e+06
Diclinanona calycina	30	20	3.74733e+07	4.17001e+07	1.69105e+07
Parahancornia peruviana	54	27	4.16743e+07	4.16716e+07	1.2703e+07
Amburana cearensis	50	13	4.60712e+07	4.16198e+07	1.8312e+07
Ficus obtusiuscula	62	6	4.20657e+07	4.16139e+07	3.62917e+07
Pseudomonotes tropenbosii	80	5	4.66645e+07	4.16022e+07	2.37959e+07
Henriettella fascicularis	23	8	4.32142e+07	4.15909e+07	1.73979e+07
Ruizterania trichanthera	65	21	4.41109e+07	4.15647e+07	1.20643e+07
Ficus americana	44	23	4.08532e+07	4.14995e+07	1.70899e+07
Ocotea fasciculata	56	22	3.83125e+07	4.12505e+07	1.99598e+07
Bixa urucurana	79	18	3.94083e+07	4.12418e+07	1.33834e+07
Poraqueiba sericea	23	13	3.63009e+07	4.11658e+07	1.70863e+07
Capparis coimbrana	42	1	5.02255e+07	4.10084e+07	4.14571e+07
Ferdinandusa paraensis	53	33	3.88118e+07	4.09734e+07	1.1918e+07
Eugenia exaltata	62	21	3.5663e+07	4.09609e+07	1.70531e+07
Swartzia grandifolia	74	36	3.9914e+07	4.09513e+07	1.23848e+07
Glandonia macrocarpa	30	7	3.85592e+07	4.08742e+07	3.16678e+07
Licania reticulata	67	29	4.17858e+07	4.08367e+07	1.31445e+07
Inga pilosula	54	26	3.93179e+07	4.07988e+07	1.38969e+07
Couroupita subsessilis	23	9	4.72613e+07	4.07873e+07	2.15485e+07
Chrysophyllum bombycinum	47	13	3.94407e+07	4.06714e+07	1.92121e+07
Antonia ovata	137	33	4.19715e+07	4.06306e+07	2.52316e+07
Erisma japura	37	7	2.89236e+07	4.06195e+07	3.2236e+07
Pradosia cochlearia	120	49	3.71783e+07	4.06028e+07	9.06002e+06
Parkia ulei	75	55	3.91306e+07	4.05716e+07	9.73554e+06
Parinari parilis	55	33	4.34535e+07	4.03644e+07	9.4729e+06
Palicourea guianensis	117	28	3.94187e+07	4.03263e+07	1.70194e+07
Vismia sandwithii	17	10	3.33264e+07	4.03049e+07	2.42047e+07
Hymenaea intermedia	49	35	3.79052e+07	4.02902e+07	1.20614e+07
Guarea grandiflora	76	37	3.62088e+07	4.02804e+07	7.25141e+06
Casearia zizyphoides	37	7	3.36987e+07	4.01865e+07	1.32593e+07
Sapindus saponaria	38	17	3.97691e+07	4.01376e+07	1.38534e+07
Alexa cowanii	74	1	4.01517e+07	4.00744e+07	3.86359e+07
Ixora peruviana	59	20	4.82776e+07	4.00737e+07	1.53052e+07
Neea hermaphrodita	33	8	4.00108e+07	4.0056e+07	1.69114e+07
Couepia magnoliifolia	31	26	3.51426e+07	4.00216e+07	2.54296e+07
Ceiba chodatii	44	18	5.08555e+07	3.99841e+07	1.6468e+07
Mabea subsessilis	38	19	3.75401e+07	3.98046e+07	1.41743e+07
Pouteria surumuensis	14	4	4.17586e+07	3.97267e+07	2.53578e+07
Hymenolobium heterocarpum	28	17	3.81219e+07	3.97221e+07	1.71025e+07
Vitex sprucei	54	9	3.12976e+07	3.96306e+07	1.92255e+07
Annona neoinsignis	43	31	3.80999e+07	3.94823e+07	1.33103e+07
Drypetes fanshawei	104	38	3.45773e+07	3.94499e+07	1.61275e+07
Matayba elegans	48	15	4.22068e+07	3.94467e+07	1.394e+07
Inga grandiflora	30	24	3.93584e+07	3.94202e+07	1.52278e+07
Guarea scabra	79	37	3.81562e+07	3.93748e+07	1.20729e+07
Alseis longifolia	14	3	3.88082e+07	3.93706e+07	2.84017e+07
Aspidosperma darienense	102	14	3.98542e+07	3.93026e+07	1.35013e+07
Guarea convergens	54	34	4.18321e+07	3.92909e+07	1.24148e+07
Ormosia discolor	39	16	4.09271e+07	3.92756e+07	1.55226e+07
Myrcia platyclada	34	5	3.77556e+07	3.92738e+07	3.15719e+07
Dimorphandra conjugata	52	1	3.82612e+07	3.92124e+07	4.59076e+07
Parahancornia negroensis	32	3	4.12967e+07	3.91978e+07	3.26811e+07
Sloanea nitida	27	18	4.05779e+07	3.91871e+07	1.43451e+07
Nectandra longifolia	84	29	4.16014e+07	3.91757e+07	9.57191e+06
Sapium laurifolium	49	25	3.70139e+07	3.91018e+07	2.03865e+07
Cybianthus guyanensis	15	6	2.86378e+07	3.90958e+07	2.76719e+07
Ocotea camphoromoea	75	22	4.03323e+07	3.90456e+07	1.56463e+07
Protium gallicum	234	28	3.68728e+07	3.89845e+07	1.14043e+07
Theobroma microcarpum	27	12	4.09976e+07	3.88909e+07	1.32717e+07
Couratari tauari	38	24	3.71066e+07	3.88229e+07	2.33126e+07
Eugenia omissa	60	42	3.3235e+07	3.87718e+07	1.15667e+07
Inga melinonis	53	32	3.74974e+07	3.87222e+07	9.05325e+06
Eugenia ochrophloea	43	13	4.25655e+07	3.86622e+07	1.622e+07
Inga spectabilis	95	20	3.75363e+07	3.86074e+07	1.20495e+07
Licania sandwithii	71	40	3.84602e+07	3.85845e+07	1.04717e+07
Deguelia amazonica	65	9	4.31186e+07	3.85834e+07	2.19505e+07
Virola carinata	34	10	3.75034e+07	3.851e+07	2.19883e+07
Wittmackanthus stanleyanus	82	26	4.43845e+07	3.84554e+07	1.39861e+07
Maytenus macrocarpa	53	31	3.75062e+07	3.84238e+07	1.62541e+07
Buchenavia amazonia	69	28	4.52801e+07	3.82637e+07	1.3957e+07
Ormosia coccinea	35	25	4.06968e+07	3.82614e+07	1.51289e+07
Inga microcalyx	79	40	3.57783e+07	3.82373e+07	8.13117e+06
Aniba riparia	52	27	3.9501e+07	3.82071e+07	1.45196e+07
Cordiera hadrantha	40	5	3.66328e+07	3.81893e+07	2.87774e+07
Matisia idroboi	65	15	3.04606e+07	3.81572e+07	2.07377e+07
Moronobea coccinea	123	43	3.64356e+07	3.80753e+07	7.11311e+06
Couepia elata	50	36	3.6863e+07	3.80549e+07	1.38565e+07
Garcinia brasiliensis	86	33	3.95343e+07	3.80491e+07	1.05669e+07
Tovomita eggersii	29	6	3.59584e+07	3.80469e+07	1.67608e+07
Licania granvillei	115	29	3.81184e+07	3.80446e+07	1.50861e+07
Paypayrola longifolia	89	24	3.75642e+07	3.79867e+07	9.9841e+06
Abarema mataybifolia	97	51	3.47264e+07	3.79826e+07	1.46267e+07
Mezilaurus synandra	40	24	3.8903e+07	3.79441e+07	9.78289e+06
Sterigmapetalum guianense	20	12	3.52799e+07	3.79241e+07	1.14336e+07
Diclinanona tessmannii	67	21	3.94002e+07	3.79187e+07	8.63611e+06
Stachyarrhena spicata	44	12	3.98859e+07	3.78999e+07	1.80728e+07
Dendropanax tessmannii	25	5	3.89074e+07	3.78811e+07	2.40439e+07
Protium giganteum	54	30	3.6044e+07	3.78759e+07	1.02687e+07
Coussapoa orthoneura	72	45	3.81192e+07	3.78521e+07	1.08115e+07
Maytenus ficiformis	37	9	2.96807e+07	3.77277e+07	1.54976e+07
Duguetia flagellaris	20	15	3.7898e+07	3.76121e+07	2.03115e+07
Bowdichia nitida	40	22	3.74015e+07	3.73975e+07	1.20062e+07
Casearia uleana	94	14	4.13189e+07	3.73623e+07	1.36747e+07
Ocotea douradensis	35	20	3.36359e+07	3.7221e+07	1.19612e+07
Parinari montana	39	32	3.57917e+07	3.72024e+07	1.77996e+07
Licaria triandra	55	23	3.9979e+07	3.71507e+07	1.44874e+07
Vismia macrophylla	51	29	3.67037e+07	3.71456e+07	8.64964e+06
Xylopia cuspidata	48	10	3.1612e+07	3.7137e+07	2.0482e+07
Anaxagorea acuminata	70	29	3.4822e+07	3.70802e+07	7.95257e+06
Cordia lomatoloba	82	41	3.74757e+07	3.69444e+07	6.28025e+06
Lacistema grandifolium	55	42	3.3028e+07	3.6921e+07	9.88927e+06
Bauhinia brachycalyx	99	27	3.76211e+07	3.67422e+07	8.84404e+06
Byrsonima cydoniifolia	25	2	3.95922e+07	3.67417e+07	3.69756e+07
Prunus myrtifolia	61	18	3.26107e+07	3.66974e+07	1.64188e+07
Guatteria glaberrima	93	41	3.41667e+07	3.66818e+07	1.24054e+07
Cathedra paraensis	18	4	3.26606e+07	3.66423e+07	2.54846e+07
Eugenia protenta	30	2	3.33348e+07	3.66081e+07	3.94242e+07
Couepia canomensis	75	37	3.63135e+07	3.65888e+07	8.73967e+06
Ormosia flava	30	27	3.15935e+07	3.65592e+07	1.02024e+07
Conostegia cuatrecasii	8	2	3.04526e+07	3.65101e+07	3.73436e+07
Aniba rosaeodora	33	19	2.85194e+07	3.64793e+07	1.4712e+07
Ormosia costulata	99	38	3.74358e+07	3.64669e+07	9.00103e+06
Samanea tubulosa	24	9	3.42455e+07	3.64646e+07	2.90454e+07
Chimarrhis duckeana	30	16	3.56606e+07	3.6464e+07	1.3472e+07
Isertia hypoleuca	26	14	3.50315e+07	3.64413e+07	1.21456e+07
Swartzia acuminata	34	13	3.50885e+07	3.64311e+07	1.2205e+07
Ferdinandusa goudotiana	27	8	3.84376e+07	3.64176e+07	1.81099e+07
Stryphnodendron obovatum	71	44	3.15711e+07	3.64102e+07	5.87262e+06
Ficus guianensis	37	18	3.65359e+07	3.6353e+07	1.11339e+07
Micropholis macrophylla	32	9	3.87491e+07	3.62847e+07	1.15065e+07
Achatocarpus praecox	37	3	3.28577e+07	3.62788e+07	2.49917e+07
Neocouma ternstroemiacea	33	10	3.50164e+07	3.62293e+07	1.48864e+07
Guatteria guentheri	51	17	3.806e+07	3.61667e+07	1.33947e+07
Heisteria nitida	67	43	3.68285e+07	3.61614e+07	6.49854e+06
Ocotea acutangula	57	8	3.78791e+07	3.61379e+07	2.6932e+07
Oxandra euneura	65	16	3.56027e+07	3.61233e+07	1.21576e+07
Xylopia nervosa	29	7	3.60088e+07	3.61083e+07	1.46727e+07
Licania laevigata	63	32	3.47211e+07	3.60821e+07	9.25616e+06
Protium cuneatum	41	10	3.42387e+07	3.60353e+07	1.35412e+07
Swartzia myrtifolia	62	24	3.53773e+07	3.60313e+07	9.76307e+06
Virola obovata	106	35	3.57232e+07	3.59873e+07	7.92365e+06
Naucleopsis oblongifolia	70	32	3.67856e+07	3.59766e+07	9.31111e+06
Sloanea schomburgkii	30	25	3.46096e+07	3.59752e+07	1.72325e+07
Ficus gomelleira	45	40	3.54585e+07	3.58849e+07	7.53221e+06
Vismia latifolia	57	30	3.30012e+07	3.58766e+07	8.29065e+06
Conceveiba cordata	72	29	3.38236e+07	3.58547e+07	9.19173e+06
Bowdichia virgilioides	47	11	3.74357e+07	3.57588e+07	1.42952e+07
Chrysophyllum sparsiflorum	45	21	3.59961e+07	3.56737e+07	1.35995e+07
Maytenus myrsinoides	62	33	3.1015e+07	3.56103e+07	9.8643e+06
Guatteria multivenia	64	25	3.45152e+07	3.55131e+07	1.50411e+07
Micropholis caudata	62	29	3.20242e+07	3.54904e+07	7.49202e+06
Ocotea tomentella	57	30	3.24634e+07	3.54597e+07	1.98682e+07
Vismia japurensis	46	19	2.86178e+07	3.5386e+07	1.29594e+07
Cordia laevifrons	99	26	3.23279e+07	3.53295e+07	7.20237e+06
Dalbergia riedelii	22	2	3.61109e+07	3.53183e+07	2.51858e+07
Inga coruscans	77	38	3.49618e+07	3.52685e+07	1.03967e+07
Sebastiania huallagensis	39	3	3.9308e+07	3.51449e+07	1.94141e+07
Ephedranthus guianensis	51	18	3.28524e+07	3.51316e+07	8.9166e+06
Mouriri huberi	57	41	3.26488e+07	3.51222e+07	7.6767e+06
Virola divergens	34	19	3.46413e+07	3.5101e+07	1.20715e+07
Guatteria williamsii	47	19	3.20058e+07	3.50015e+07	1.61491e+07
Apeiba macropetala	27	5	3.89477e+07	3.4967e+07	2.11669e+07
Myrcia paivae	39	26	3.28502e+07	3.4925e+07	1.83263e+07
Corythophora labriculata	94	15	3.07594e+07	3.48827e+07	1.14008e+07
Trattinnickia demerarae	68	25	3.47962e+07	3.48462e+07	1.01182e+07
Ternstroemia dentata	47	11	3.37638e+07	3.48432e+07	2.16128e+07
Ouratea hexasperma	14	3	3.1489e+07	3.48343e+07	2.49809e+07
Heterostemon ellipticus	32	6	3.72583e+07	3.47994e+07	1.76126e+07
Kutchubaea sericantha	28	18	3.08893e+07	3.47765e+07	1.58045e+07
Duguetia furfuracea	52	4	3.89427e+07	3.47617e+07	3.5244e+07
Trichilia tuberculata	33	15	3.58947e+07	3.46227e+07	1.78655e+07
Duroia micrantha	21	13	2.97376e+07	3.44171e+07	1.45782e+07
Quararibea amazonica	80	7	3.95644e+07	3.43866e+07	1.96558e+07
Allophylus latifolius	16	13	3.13946e+07	3.43783e+07	1.45104e+07
Matayba scrobiculata	52	23	3.28464e+07	3.43635e+07	9.84543e+06
Inga bonplandiana	15	2	3.05365e+07	3.43097e+07	3.48131e+07
Annona ambotay	60	37	3.41558e+07	3.4303e+07	8.09096e+06
Pachira punga-schunkei	83	21	3.09746e+07	3.42921e+07	1.40913e+07
Stryphnodendron racemiferum	72	52	3.5554e+07	3.42808e+07	1.50852e+07
Inga rusbyi	48	21	3.11457e+07	3.42258e+07	1.18926e+07
Piptadenia pteroclada	28	15	3.21227e+07	3.42035e+07	1.43878e+07
Amanoa guianensis	44	28	3.55348e+07	3.41965e+07	1.04568e+07
Astronium ulei	73	23	3.40237e+07	3.40984e+07	1.03676e+07
Caryocar gracile	33	12	3.46961e+07	3.40885e+07	1.09185e+07
Miconia affinis	63	28	2.93771e+07	3.4046e+07	9.03557e+06
Bactris gasipaes	33	18	3.75914e+07	3.39535e+07	1.58857e+07
Eschweilera juruensis	67	27	3.5647e+07	3.3922e+07	1.028e+07
Licania parviflora	31	12	3.57471e+07	3.38644e+07	9.02658e+06
Tachigali amplifolia	28	10	3.35342e+07	3.38374e+07	1.28845e+07
Tovomita brevistaminea	62	31	2.99562e+07	3.38211e+07	1.09097e+07
Erythrina dominguezii	5	2	3.02785e+07	3.37676e+07	2.41817e+07
Swartzia lamellata	47	19	3.20959e+07	3.376e+07	1.61134e+07
Tovomita weddelliana	43	15	2.97375e+07	3.36727e+07	1.59435e+07
Hieronyma duquei	42	3	4.25318e+07	3.36241e+07	2.96238e+07
Erythrina fusca	13	2	4.09328e+07	3.35471e+07	3.56908e+07
Trema micrantha	48	22	3.12526e+07	3.34943e+07	1.59613e+07
Zanthoxylum huberi	22	16	3.66394e+07	3.34295e+07	1.7133e+07
Pleurothyrium parviflorum	63	32	3.64057e+07	3.33927e+07	8.62047e+06
Licania licaniiflora	62	26	3.50032e+07	3.33641e+07	1.13129e+07
Tachigali rusbyi	43	15	3.82984e+07	3.32754e+07	1.12306e+07
Couepia ulei	41	21	3.2866e+07	3.32407e+07	1.0886e+07
Sterculia kayae	58	29	3.14157e+07	3.32374e+07	1.08268e+07
Duguetia cadaverica	19	5	3.27055e+07	3.32331e+07	1.74629e+07
Cordia lutea	41	9	3.5621e+07	3.31919e+07	1.37347e+07
Vochysia cayennensis	40	1	4.44114e+07	3.3162e+07	4.12266e+07
Swartzia tessmannii	40	23	3.56844e+07	3.31248e+07	1.66811e+07
Galipea davisii	16	3	2.77427e+07	3.31135e+07	2.70238e+07
Inga tenuistipula	67	32	3.65505e+07	3.30193e+07	8.30221e+06
Miconia elaeagnoides	68	23	2.97613e+07	3.29907e+07	1.05003e+07
Oxandra leucodermis	25	2	3.86299e+07	3.29844e+07	3.22402e+07
Aspidosperma araracanga	26	11	3.25134e+07	3.29771e+07	1.12107e+07
Centronia laurifolia	7	3	2.91688e+07	3.29713e+07	1.76374e+07
Henriettea fissanthera	25	4	3.52525e+07	3.29458e+07	2.64671e+07
Tachigali rigida	20	5	3.06916e+07	3.27601e+07	1.69398e+07
Miconia trinervia	33	17	3.23424e+07	3.27422e+07	1.34379e+07
Sloanea parviflora	31	11	3.16672e+07	3.26661e+07	1.17919e+07
Endlicheria macrophylla	42	14	3.34866e+07	3.26141e+07	1.04286e+07
Protium krukovii	130	26	2.62711e+07	3.26039e+07	1.36431e+07
Duroia longiflora	90	32	3.05718e+07	3.25821e+07	1.31583e+07
Neea altissima	57	8	3.18922e+07	3.25346e+07	2.17244e+07
Duckeodendron cestroides	92	59	3.07071e+07	3.25077e+07	5.04762e+06
Matisia obliquifolia	122	30	3.14455e+07	3.24748e+07	6.59232e+06
Inga velutina	54	33	3.0557e+07	3.24672e+07	9.5815e+06
Pouteria franciscana	42	10	3.6938e+07	3.24607e+07	1.75508e+07
Compsoneura sprucei	47	28	3.01776e+07	3.24285e+07	9.62763e+06
Callisthene fasciculata	38	5	3.39251e+07	3.24136e+07	2.29788e+07
Duroia prancei	159	8	4.08498e+07	3.2386e+07	1.99511e+07
Bocageopsis pleiosperma	36	21	3.12882e+07	3.23145e+07	1.38935e+07
Licania macrocarpa	48	26	3.0969e+07	3.2267e+07	1.03182e+07
Virola caducifolia	46	40	3.13501e+07	3.22319e+07	7.8181e+06
Paypayrola guianensis	89	17	3.08082e+07	3.21533e+07	1.32955e+07
Ferdinandusa loretensis	40	20	3.16213e+07	3.21317e+07	6.92314e+06
Zanthoxylum riedelianum	56	17	3.41333e+07	3.18976e+07	1.9959e+07
Phytelephas tenuicaulis	47	11	2.5445e+07	3.18738e+07	1.39008e+07
Parinari rodolphii	44	32	3.21306e+07	3.18542e+07	9.75944e+06
Pourouma herrerensis	45	23	3.27981e+07	3.16673e+07	7.53812e+06
Stryphnodendron adstringens	13	9	2.63689e+07	3.16389e+07	1.65873e+07
Cassia leiandra	15	8	3.12125e+07	3.16225e+07	1.98518e+07
Licania gardneri	56	10	3.14457e+07	3.15797e+07	1.18514e+07
Dacryodes microcarpa	39	6	3.30361e+07	3.1485e+07	1.50908e+07
Licania urceolaris	62	26	3.20617e+07	3.1483e+07	9.61235e+06
Qualea caerulea	47	8	2.91929e+07	3.14217e+07	2.46112e+07
Inga multinervis	47	13	2.80383e+07	3.13666e+07	1.2188e+07
Marlierea montana	104	8	3.02086e+07	3.13609e+07	2.03221e+07
Triplaris setosa	37	5	3.11555e+07	3.13471e+07	1.89141e+07
Inga cordatoalata	63	40	3.07265e+07	3.13434e+07	7.78521e+06
Neea chlorantha	59	21	3.12611e+07	3.12299e+07	7.85051e+06
Pouteria crassiflora	52	32	2.823e+07	3.12014e+07	6.55789e+06
Pseudoxandra leiophylla	27	13	2.5488e+07	3.11811e+07	2.10516e+07
Rinorea falcata	24	10	2.88763e+07	3.10997e+07	1.46574e+07
Vochysia surinamensis	31	10	3.25637e+07	3.10599e+07	1.11917e+07
Andira cordata	52	2	3.01346e+07	3.10481e+07	2.68553e+07
Huertea glandulosa	81	36	3.19008e+07	3.10433e+07	7.62083e+06
Neea amplifolia	40	5	3.46612e+07	3.10242e+07	2.21279e+07
Zanthoxylum ekmanii	27	15	3.13436e+07	3.10112e+07	1.24194e+07
Annona edulis	48	30	3.07792e+07	3.10017e+07	6.30769e+06
Diptychandra aurantiaca	15	2	2.8583e+07	3.09374e+07	2.9028e+07
Neea ovalifolia	53	28	2.95745e+07	3.08747e+07	1.08872e+07
Macrolobium pendulum	87	12	2.65053e+07	3.08693e+07	1.70533e+07
Mouriri uncitheca	18	2	3.28776e+07	3.08224e+07	2.41548e+07
Casearia grandiflora	20	16	3.00854e+07	3.07869e+07	9.75216e+06
Campsiandra casiquiarensis	17	1	2.85205e+07	3.06855e+07	2.9023e+07
Schefflera decaphylla	126	53	2.97671e+07	3.06686e+07	6.93137e+06
Ladenbergia oblongifolia	37	15	3.07076e+07	3.06447e+07	1.17881e+07
Sterculia duckei	55	40	2.94137e+07	3.0601e+07	7.53141e+06
Pouteria nemorosa	24	9	2.9571e+07	3.05527e+07	1.39518e+07
Aniba cylindriflora	37	12	3.14026e+07	3.052e+07	1.47497e+07
Peridiscus lucidus	42	16	2.68725e+07	3.04641e+07	9.47222e+06
Iryanthera grandis	22	14	3.37572e+07	3.04117e+07	2.16378e+07
Micropholis trunciflora	61	40	2.90431e+07	3.03986e+07	8.45074e+06
Dystovomita paniculata	17	3	3.64335e+07	3.03778e+07	2.18601e+07
Myrciaria tenella	21	11	3.05874e+07	3.03597e+07	1.54905e+07
Ferdinandusa elliptica	71	29	2.61712e+07	3.03562e+07	9.54873e+06
Matayba macrostylis	30	16	2.8514e+07	3.0346e+07	1.07219e+07
Trophis racemosa	26	8	3.15161e+07	3.03375e+07	1.38713e+07
Trattinnickia peruviana	56	39	3.00566e+07	3.03247e+07	7.28944e+06
Acosmium praeclarum	72	8	3.27516e+07	3.03242e+07	1.47504e+07
Couepia caryophylloides	114	49	2.85598e+07	3.03172e+07	6.50726e+06
Lacistema pubescens	29	8	2.91141e+07	3.02621e+07	1.48973e+07
Mouriri ficoides	22	9	2.92875e+07	3.02399e+07	1.75145e+07
Pouteria speciosa	42	13	2.63093e+07	3.01457e+07	1.14381e+07
Licania mollis	28	9	3.28792e+07	3.00543e+07	1.98124e+07
Pleurothyrium poeppigii	67	29	3.14239e+07	3.00522e+07	7.34791e+06
Ouratea castaneifolia	29	15	3.04038e+07	3.00057e+07	1.14331e+07
Lecythis gracieana	64	39	2.73817e+07	2.99941e+07	7.00549e+06
Hirtella davisii	34	10	2.94831e+07	2.99874e+07	1.44205e+07
Clusia columnaris	48	9	2.9377e+07	2.99866e+07	1.62082e+07
Ocotea pauciflora	29	10	2.89166e+07	2.99695e+07	1.08848e+07
Endlicheria ruforamula	35	17	3.1788e+07	2.98724e+07	7.00236e+06
Ochthocosmus barrae	30	4	3.58111e+07	2.9846e+07	2.12537e+07
Nectandra reticulata	37	19	3.01621e+07	2.97421e+07	1.08906e+07
Inga obtusata	12	6	3.34446e+07	2.9704e+07	1.55161e+07
Eugenia biflora	18	9	2.60953e+07	2.96558e+07	1.13861e+07
Inga sertulifera	61	38	3.08562e+07	2.961e+07	5.91068e+06
Licania wurdackii	24	1	3.21613e+07	2.95973e+07	3.59752e+07
Qualea ingens	30	9	3.25471e+07	2.95795e+07	1.12166e+07
Zanthoxylum compactum	24	10	2.97011e+07	2.94889e+07	1.17714e+07
Miconia cuspidata	59	13	2.81497e+07	2.93633e+07	1.31658e+07
Tovomita brasiliensis	64	23	2.63839e+07	2.93619e+07	1.11033e+07
Micropholis cylindrocarpa	66	42	2.81025e+07	2.93514e+07	7.28387e+06
Eschweilera rodriguesiana	36	8	3.28413e+07	2.92977e+07	1.82829e+07
Lecythis barnebyi	46	18	3.05765e+07	2.92836e+07	1.27006e+07
Licaria pachycarpa	55	33	2.79965e+07	2.92273e+07	9.17265e+06
Aniba taubertiana	55	35	2.88095e+07	2.91859e+07	7.3497e+06
Vochysia divergens	64	13	3.24989e+07	2.91775e+07	1.02565e+07
Qualea dinizii	35	18	2.64751e+07	2.91442e+07	1.07098e+07
Micropholis brochidodroma	23	14	2.43869e+07	2.9123e+07	1.2144e+07
Sickingia tinctoria	22	11	3.04747e+07	2.90882e+07	1.02738e+07
Naucleopsis pseudonaga	47	20	2.38644e+07	2.90821e+07	1.55244e+07
Duguetia neglecta	64	18	2.94886e+07	2.90089e+07	8.96253e+06
Vochysia maxima	25	9	2.68859e+07	2.89798e+07	1.04641e+07
Zygia basijuga	56	15	2.99337e+07	2.8961e+07	1.25696e+07
Aniba firmula	62	34	2.45009e+07	2.89332e+07	5.57756e+06
Vitex duckei	30	7	2.47551e+07	2.88992e+07	1.57523e+07
Aspidosperma verruculosum	29	13	3.00521e+07	2.88743e+07	1.23178e+07
Guarea glabra	36	24	2.8388e+07	2.88609e+07	6.99089e+06
Duroia petiolaris	35	8	3.09436e+07	2.87859e+07	1.40003e+07
Pseudobombax septenatum	56	24	2.98982e+07	2.87651e+07	5.89499e+06
Inga bicoloriflora	35	25	2.70739e+07	2.87526e+07	8.45863e+06
Lueheopsis schultesii	16	8	2.70853e+07	2.86993e+07	1.85535e+07
Pouteria platyphylla	76	53	2.65579e+07	2.86725e+07	4.10459e+06
Cariniana multiflora	19	14	2.94943e+07	2.86524e+07	1.04141e+07
Pterygota amazonica	60	20	2.91265e+07	2.86336e+07	6.9996e+06
Guatteria scytophylla	53	25	2.76469e+07	2.85898e+07	7.87485e+06
Picramnia latifolia	26	16	2.84549e+07	2.85879e+07	1.0837e+07
Parkia gigantocarpa	30	23	2.96804e+07	2.85726e+07	8.85181e+06
Martiodendron parviflorum	51	29	2.79264e+07	2.84981e+07	7.35543e+06
Salacia gigantea	37	15	3.00155e+07	2.84759e+07	1.0046e+07
Platymiscium ulei	48	27	3.17303e+07	2.83995e+07	7.14165e+06
Lecythis parvifructa	33	21	2.93508e+07	2.83432e+07	1.46328e+07
Sapium curupita	22	12	2.5421e+07	2.83381e+07	1.13861e+07
Calyptranthes lucida	18	5	2.59318e+07	2.8334e+07	1.31553e+07
Dalbergia frutescens	52	24	2.71396e+07	2.83267e+07	8.92632e+06
Vochysia mapirensis	46	6	3.06914e+07	2.82988e+07	1.59033e+07
Handroanthus chrysotrichus	29	1	2.38806e+07	2.82928e+07	2.32597e+07
Elaeoluma crispa	23	2	3.00783e+07	2.82584e+07	3.05907e+07
Crataeva tapia	22	10	2.73271e+07	2.82132e+07	1.1076e+07
Endlicheria sericea	33	19	2.56614e+07	2.81968e+07	1.64875e+07
Mezilaurus mahuba	61	12	2.59016e+07	2.81921e+07	1.15584e+07
Stylogyne ambigua	30	11	2.81212e+07	2.81918e+07	1.45862e+07
Manihot brachyloba	62	3	2.86121e+07	2.81339e+07	2.2197e+07
Grias peruviana	32	7	2.73098e+07	2.80735e+07	1.95683e+07
Licania unguiculata	63	45	2.4715e+07	2.80118e+07	5.27092e+06
Vochysia densiflora	25	11	2.54487e+07	2.7974e+07	1.37094e+07
Eugenia pseudopsidium	57	41	2.53166e+07	2.79309e+07	1.36501e+07
Pourouma ferruginea	20	12	2.58304e+07	2.785e+07	1.26422e+07
Ocotea rubrinervis	37	24	2.59901e+07	2.77737e+07	1.0943e+07
Duguetia longicuspis	17	6	2.52736e+07	2.7767e+07	1.86822e+07
Brosimum gaudichaudii	19	10	2.67019e+07	2.77618e+07	1.11922e+07
Maytenus floribunda	32	11	2.79689e+07	2.77466e+07	9.52545e+06
Licania sothersiae	33	13	2.47727e+07	2.77435e+07	1.27856e+07
Inga tessmannii	33	17	3.1119e+07	2.77118e+07	1.24904e+07
Ladenbergia muzonensis	8	1	2.29028e+07	2.76425e+07	2.40422e+07
Machaerium ferox	22	16	2.55203e+07	2.76206e+07	1.17676e+07
Matayba purgans	24	16	2.68854e+07	2.76161e+07	1.13721e+07
Licaria aurea	42	22	2.76645e+07	2.76022e+07	5.51493e+06
Thyrsodium puberulum	68	28	2.42505e+07	2.7528e+07	7.92931e+06
Bactris balanophora	13	6	2.90612e+07	2.74199e+07	2.1369e+07
Trichilia euneura	36	22	2.55593e+07	2.73075e+07	9.355e+06
Anisophyllea manausensis	70	40	2.41648e+07	2.72019e+07	7.13318e+06
Guatteria subsessilis	31	7	3.17289e+07	2.71635e+07	1.20229e+07
Homalium guianense	28	12	2.86296e+07	2.71456e+07	1.07023e+07
Annona foetida	31	22	2.47949e+07	2.69847e+07	1.20284e+07
Styrax guyanensis	35	15	2.7841e+07	2.6971e+07	1.15653e+07
Eperua schomburgkiana	6	2	1.99904e+07	2.68894e+07	1.88049e+07
Tabebuia obscura	19	12	2.27071e+07	2.68837e+07	1.0751e+07
Pouteria tenuisepala	14	3	3.04012e+07	2.68533e+07	2.41354e+07
Glandonia williamsii	19	5	2.83299e+07	2.68425e+07	2.0433e+07
Vochysia splendens	17	4	2.66849e+07	2.68365e+07	1.83718e+07
Mouriri sagotiana	44	19	2.18702e+07	2.67396e+07	9.8462e+06
Aiouea myristicoides	43	36	2.43338e+07	2.66737e+07	6.52056e+06
Talisia macrophylla	23	21	2.58937e+07	2.66707e+07	1.03767e+07
Lonchocarpus utilis	22	13	2.35669e+07	2.66681e+07	9.66314e+06
Platymiscium pinnatum	43	25	2.61614e+07	2.66019e+07	1.05021e+07
Rauia subtruncata	10	1	2.3084e+07	2.64839e+07	2.32488e+07
Pentagonia spathicalyx	74	18	2.40019e+07	2.64429e+07	8.114e+06
Miconia phanerostila	64	34	2.40251e+07	2.64329e+07	6.1554e+06
Eschweilera integrifolia	25	3	3.40791e+07	2.63624e+07	2.37661e+07
Rhodostemonodaphne praeclara	77	43	2.48711e+07	2.63596e+07	5.08728e+06
Ficus paraensis	33	19	2.47095e+07	2.63456e+07	7.97178e+06
Hymenaea reticulata	22	19	2.50656e+07	2.63216e+07	1.00811e+07
Emmotum acuminatum	52	26	2.52672e+07	2.62468e+07	1.01503e+07
Tovomita martiana	16	2	1.7756e+07	2.61731e+07	2.23e+07
Duckesia verrucosa	42	37	2.29966e+07	2.61004e+07	1.00086e+07
Talisia mollis	36	23	2.69682e+07	2.60001e+07	1.07845e+07
Licania niloi	32	23	2.27169e+07	2.59875e+07	1.00724e+07
Ecclinusa bullata	18	4	2.21734e+07	2.59286e+07	1.60978e+07
Calycophyllum multiflorum	16	5	2.55517e+07	2.58638e+07	1.55579e+07
Licania cruegeriana	15	4	2.235e+07	2.58577e+07	1.94444e+07
Miconia egensis	18	10	2.42369e+07	2.58167e+07	1.64263e+07
Naucleopsis imitans	44	28	2.43653e+07	2.57919e+07	6.08107e+06
Copaifera duckei	18	10	2.06203e+07	2.57753e+07	1.32744e+07
Erythrina ulei	27	9	2.88721e+07	2.57571e+07	9.94437e+06
Miconia elata	48	28	2.41183e+07	2.56704e+07	7.06903e+06
Neea verticillata	38	19	2.38777e+07	2.55796e+07	8.94815e+06
Humiriastrum obovatum	81	3	2.83927e+07	2.55756e+07	2.9401e+07
Ocotea rhodophylla	35	24	2.44706e+07	2.55622e+07	8.92e+06
Pourouma velutina	55	27	2.08458e+07	2.55595e+07	5.52956e+06
Ocotea tabacifolia	14	12	2.46515e+07	2.55549e+07	6.34005e+06
Maytenus magnifolia	56	18	3.04863e+07	2.55435e+07	1.07863e+07
Guatteria elata	55	29	2.87344e+07	2.55196e+07	7.35008e+06
Tovomita speciosa	41	33	2.47242e+07	2.55189e+07	6.90295e+06
Virola multicostata	37	25	2.61817e+07	2.54398e+07	9.14692e+06
Protium laxiflorum	16	9	2.49788e+07	2.54174e+07	1.61124e+07
Pausandra martinii	50	13	2.31444e+07	2.53882e+07	8.70933e+06
Mouriri crassifolia	122	53	2.28236e+07	2.5383e+07	5.66347e+06
Cariniana estrellensis	20	12	2.46537e+07	2.53017e+07	6.54933e+06
Holocalyx balansae	6	4	2.50894e+07	2.52341e+07	1.21093e+07
Miconia triplinervis	49	12	2.874e+07	2.51591e+07	1.34321e+07
Abarema floribunda	11	7	2.26004e+07	2.51534e+07	1.24266e+07
Inga ciliata	50	20	2.26044e+07	2.50778e+07	1.01346e+07
Pouteria plicata	33	5	2.53746e+07	2.5043e+07	1.43102e+07
Endlicheria pyriformis	12	5	2.15136e+07	2.50177e+07	1.79829e+07
Quiina rhytidopus	19	5	2.45812e+07	2.50145e+07	2.48898e+07
Swartzia laxiflora	43	29	2.22538e+07	2.49303e+07	4.80935e+06
Himatanthus lancifolius	37	5	2.79638e+07	2.48914e+07	2.1312e+07
Vochysia lomatophylla	34	10	2.07377e+07	2.48449e+07	9.91997e+06
Virola kwatae	58	18	2.27946e+07	2.4788e+07	1.11015e+07
Licania coriacea	36	20	2.18877e+07	2.47709e+07	7.59724e+06
Rhodostemonodaphne peneia	22	18	2.47115e+07	2.47571e+07	9.36433e+06
Cassipourea peruviana	29	17	2.54458e+07	2.46901e+07	1.05625e+07
Pera coccinea	43	10	2.37896e+07	2.46862e+07	1.16911e+07
Eugenia marowynensis	23	9	2.42388e+07	2.46641e+07	1.04687e+07
Guatteria acutissima	50	20	2.57007e+07	2.46626e+07	7.78713e+06
Lacmellea foxii	28	8	2.1498e+07	2.45989e+07	1.29542e+07
Ficus coerulescens	20	8	2.25043e+07	2.45896e+07	1.09656e+07
Protium araguense	18	2	2.39287e+07	2.45458e+07	1.45161e+07
Quiina obovata	60	45	2.38342e+07	2.4474e+07	5.31598e+06
Annona cherimolioides	23	12	2.74881e+07	2.44583e+07	1.20145e+07
Elaeoluma nuda	44	25	2.48128e+07	2.44374e+07	1.52815e+07
Chamaecrista negrensis	22	7	2.50934e+07	2.44216e+07	1.22476e+07
Cecropia purpurascens	32	22	2.33571e+07	2.43544e+07	8.46452e+06
Macrosamanea pubiramea	124	2	2.74261e+07	2.4327e+07	2.88291e+07
Zeyheria tuberculosa	18	3	2.38173e+07	2.43178e+07	1.65355e+07
Lecythis serrata	15	5	1.92699e+07	2.43086e+07	1.70365e+07
Vantanea peruviana	36	15	2.4686e+07	2.42927e+07	8.17705e+06
Dimorphandra parviflora	25	23	2.25061e+07	2.42261e+07	8.39316e+06
Trichilia pittieri	23	5	2.03472e+07	2.41931e+07	2.29235e+07
Jacaranda glabra	33	5	2.51223e+07	2.41591e+07	1.54946e+07
Licaria macrophylla	21	17	2.43583e+07	2.41527e+07	1.1334e+07
Picramnia spruceana	14	7	2.32792e+07	2.41328e+07	1.94044e+07
Licania longipedicellata	18	10	1.9913e+07	2.41258e+07	1.19771e+07
Dipteryx polyphylla	21	16	2.75809e+07	2.41251e+07	8.1177e+06
Dimorphandra pennigera	32	9	2.43155e+07	2.41101e+07	1.66378e+07
Myrcia atramentifera	24	18	2.20723e+07	2.40907e+07	7.86077e+06
Dipteryx micrantha	44	32	2.61932e+07	2.40004e+07	5.67166e+06
Simaba paraensis	36	18	2.1095e+07	2.39814e+07	1.1981e+07
Matisia bicolor	67	19	2.82105e+07	2.39669e+07	7.80913e+06
Jacaranda obtusifolia	36	18	2.05396e+07	2.39041e+07	9.478e+06
Eschweilera rankiniae	71	33	2.33712e+07	2.38977e+07	5.31982e+06
Pouteria cicatricata	19	3	2.52089e+07	2.38698e+07	1.65834e+07
Chrysochlamys ulei	86	16	2.45356e+07	2.38611e+07	7.06119e+06
Miconia myriantha	24	6	2.37275e+07	2.38575e+07	1.4946e+07
Pouteria minima	58	39	2.30666e+07	2.37825e+07	7.54244e+06
Guatteria citriodora	52	41	2.44365e+07	2.37156e+07	7.27792e+06
Guatteria atra	40	10	2.41249e+07	2.37006e+07	1.05585e+07
Endlicheria citriodora	17	12	2.28128e+07	2.36625e+07	1.11338e+07
Hirtella hispidula	28	16	2.17814e+07	2.36498e+07	1.00982e+07
Loxopterygium sagotii	37	15	2.29161e+07	2.36356e+07	1.44317e+07
Coussapoa nitida	25	9	2.6494e+07	2.36121e+07	1.02573e+07
Vochysia venulosa	43	14	2.45337e+07	2.3575e+07	8.7e+06
Macrocnemum roseum	56	22	2.81262e+07	2.35558e+07	1.10954e+07
Duroia hirsuta	33	17	2.40595e+07	2.35112e+07	1.03839e+07
Duguetia cauliflora	25	20	2.21999e+07	2.35104e+07	5.94301e+06
Astronium urundeuva	18	1	2.09332e+07	2.34779e+07	2.58461e+07
Casearia combaymensis	50	39	2.30851e+07	2.33632e+07	5.7029e+06
Licania emarginata	33	11	2.76367e+07	2.33556e+07	1.01276e+07
Psychotria viridis	10	1	2.04732e+07	2.33139e+07	2.47536e+07
Dacryodes belemensis	27	10	2.36223e+07	2.32827e+07	1.1206e+07
Viola induta	10	5	2.20647e+07	2.32801e+07	1.70876e+07
Caraipa valioi	20	3	2.42798e+07	2.31746e+07	1.96627e+07
Miconia dolichorrhyncha	19	9	2.28713e+07	2.31526e+07	9.77051e+06
Nectandra globosa	33	11	2.09983e+07	2.31455e+07	8.18625e+06
Nectandra acutifolia	36	4	2.11835e+07	2.30893e+07	1.54736e+07
Cecropia angustifolia	23	7	2.45341e+07	2.30888e+07	1.42082e+07
Thyrsodium guianense	104	31	2.08042e+07	2.30709e+07	7.34389e+06
Syagrus inajai	19	7	2.20671e+07	2.30656e+07	1.3525e+07
Qualea dichotoma	6	2	1.98859e+07	2.30556e+07	1.85599e+07
Parinari sprucei	16	6	2.31608e+07	2.29349e+07	1.07424e+07
Cyrillopsis paraensis	44	18	2.32561e+07	2.29323e+07	8.38137e+06
Erythroxylum squamatum	15	7	2.10527e+07	2.29262e+07	1.1805e+07
Trattinnickia boliviana	35	22	2.19575e+07	2.29202e+07	8.29234e+06
Lorostemon colombianus	14	7	2.07153e+07	2.28491e+07	1.17001e+07
Misanteca aritu	36	22	2.17738e+07	2.28374e+07	5.18485e+06
Byrsonima arthropoda	32	24	2.32611e+07	2.2792e+07	5.76688e+06
Aspidosperma eteanum	34	24	2.08624e+07	2.27776e+07	7.20953e+06
Cassia rubriflora	21	15	2.2439e+07	2.27704e+07	7.4306e+06
Zinowiewia aymardii	26	10	1.98676e+07	2.26967e+07	7.42119e+06
Caryocar nuciferum	31	18	2.20957e+07	2.26795e+07	6.09858e+06
Lacmellea floribunda	32	16	2.18125e+07	2.26649e+07	9.4504e+06
Aniba hypoglauca	47	17	2.2108e+07	2.26232e+07	7.33572e+06
Ocotea subterminalis	61	30	2.0034e+07	2.26079e+07	6.39704e+06
Licania majuscula	79	29	2.26817e+07	2.26018e+07	5.55357e+06
Maytenus pruinosa	17	8	2.33969e+07	2.25928e+07	1.0758e+07
Licania triandra	25	11	2.61111e+07	2.2559e+07	7.54552e+06
Allophylus amazonicus	45	20	2.42602e+07	2.25544e+07	7.25735e+06
Guatteria puncticulata	26	12	2.29819e+07	2.25471e+07	8.82621e+06
Sacoglottis amazonica	37	16	2.07308e+07	2.25407e+07	7.71441e+06
Tachigali vulgaris	20	9	2.27593e+07	2.25319e+07	1.23276e+07
Matisia longiflora	74	21	2.10541e+07	2.25301e+07	5.58969e+06
Cremastosperma brevipes	11	3	2.4932e+07	2.25128e+07	2.35014e+07
Inga obidensis	26	20	2.36313e+07	2.24042e+07	6.85452e+06
Inga rhynchocalyx	11	10	2.15022e+07	2.23923e+07	8.4773e+06
[truncated: 2,964 more rows]

## Sheet: Appendix 2 - 2013 taxonomy 2019
Accepted species	n.ind	n.plots	est.ind	population.mean	population.sd
Euterpe precatoria	6309	393	4.92146e+09	4.92117e+09	3.85132e+08
Eschweilera coriacea	9101	565	4.35461e+09	4.36459e+09	2.08492e+08
Protium altissimum	3249	183	3.97239e+09	3.95174e+09	6.67782e+08
Iriartea deltoidea	8386	216	3.40487e+09	3.37819e+09	6.2287e+08
Pseudolmedia laevis	5310	424	3.34493e+09	3.32088e+09	2.27015e+08
Oenocarpus bataua	4839	349	3.01241e+09	3.00627e+09	2.81387e+08
Trattinnickia burserifolia	875	121	2.49189e+09	2.51142e+09	5.15892e+08
Socratea exorrhiza	2979	333	2.10998e+09	2.08461e+09	1.81892e+08
Protium heptaphyllum	1360	131	1.7927e+09	1.83748e+09	5.79555e+08
Brosimum lactescens	2294	326	1.69587e+09	1.7097e+09	1.54836e+08
Astrocaryum murumuru	5061	177	1.62957e+09	1.64598e+09	1.62582e+08
Helicostylis tomentosa	1461	426	1.56047e+09	1.56645e+09	4.89264e+08
Eperua falcata	6031	127	1.52672e+09	1.54558e+09	1.99096e+08
Hevea brasiliensis	1881	173	1.48221e+09	1.48448e+09	2.03649e+08
Euterpe oleracea	7987	77	1.42685e+09	1.42608e+09	2.018e+08
Theobroma cacao	1524	135	1.43817e+09	1.40264e+09	3.26567e+08
Eperua leucantha	1390	16	1.38637e+09	1.4021e+09	3.82797e+08
Mauritia flexuosa	1967	88	1.3769e+09	1.40208e+09	3.30073e+08
Attalea butyracea	1948	68	1.40461e+09	1.39132e+09	2.19486e+08
Rinorea guianensis	2536	160	1.32217e+09	1.33758e+09	1.42214e+08
Hymenopus heteromorphus	2612	441	1.3085e+09	1.30029e+09	1.65685e+08
Iryanthera juruensis	1879	325	1.26467e+09	1.25886e+09	1.02245e+08
Micropholis guyanensis	2291	418	1.21789e+09	1.21334e+09	1.03673e+08
Virola calophylla	1860	363	1.14169e+09	1.13718e+09	1.07221e+08
Clathrotropis macrocarpa	1579	74	1.13882e+09	1.12987e+09	1.6274e+08
Metrodorea flavida	1317	90	1.12504e+09	1.11619e+09	1.65749e+08
Virola surinamensis	1716	212	1.1084e+09	1.11562e+09	1.39575e+08
Theobroma subincanum	1856	378	1.10941e+09	1.11127e+09	1.1938e+08
Protium apiculatum	1678	246	1.07205e+09	1.08898e+09	1.15512e+08
Pachira brevipes	1392	25	1.05177e+09	1.05695e+09	3.09358e+08
Leonia glycycarpa	1840	313	1.03057e+09	1.02205e+09	1.25417e+08
Theobroma speciosum	969	214	1.01212e+09	9.93642e+08	1.32492e+08
Oenocarpus bacaba	2106	308	9.89284e+08	9.77998e+08	8.62412e+07
Guarea kunthiana	1131	215	9.84613e+08	9.76787e+08	1.57757e+08
Rinoreocarpus ulei	806	67	9.38895e+08	9.67103e+08	2.77781e+08
Aspidosperma excelsum	2277	349	9.46938e+08	9.5557e+08	8.0786e+07
Pseudolmedia laevigata	1331	275	9.59257e+08	9.53372e+08	1.08893e+08
Attalea speciosa	865	43	9.38202e+08	9.458e+08	2.40371e+08
Hevea guianensis	1550	288	9.34924e+08	9.365e+08	7.54042e+07
Protium hebetatum	1890	224	9.26597e+08	9.3315e+08	1.48004e+08
Eschweilera albiflora	928	83	9.14974e+08	9.25103e+08	1.37261e+08
Cheiloclinium cognatum	765	107	9.3858e+08	9.04839e+08	2.16301e+08
Goupia glabra	1714	379	8.96098e+08	8.97734e+08	8.75526e+07
Protium picramnioides	1476	329	8.8545e+08	8.92971e+08	9.53682e+07
Minquartia guianensis	1700	527	8.81851e+08	8.83787e+08	4.52239e+07
Brosimum guianense	1217	419	8.58654e+08	8.54486e+08	9.88348e+07
Leptobalanus apetalus	1470	195	8.36127e+08	8.45214e+08	1.49725e+08
Eschweilera wachenheimii	1468	127	8.32268e+08	8.28988e+08	1.11099e+08
Ecclinusa guianensis	1554	296	8.27439e+08	8.24636e+08	9.28161e+07
Gustavia augusta	1142	130	8.13714e+08	8.20781e+08	1.74369e+08
Eschweilera grandiflora	1666	217	8.04918e+08	8.12979e+08	1.03179e+08
Pseudolmedia macrophylla	988	161	8.184e+08	8.10186e+08	1.18113e+08
Guatteria punctata	1512	306	7.96094e+08	8.00024e+08	4.76146e+07
Dialium guianense	949	317	7.99415e+08	7.99306e+08	6.89298e+07
Symphonia globulifera	2053	394	7.94966e+08	7.99188e+08	7.24437e+07
Brosimum rubescens	1519	404	7.9376e+08	7.98723e+08	6.33012e+07
Pouteria guianensis	1479	390	7.93867e+08	7.98083e+08	7.28249e+07
Rinorea racemosa	1627	214	7.96924e+08	7.96175e+08	7.30722e+07
Virola elongata	1136	230	7.99318e+08	7.95798e+08	1.0143e+08
Pourouma minor	1536	250	7.89504e+08	7.89088e+08	8.30719e+07
Tapirira guianensis	1561	396	7.91831e+08	7.8682e+08	5.58405e+07
Pentaclethra macroloba	2756	77	7.59633e+08	7.62133e+08	1.16687e+08
Chrysophyllum sanguinolentum	1338	254	7.56914e+08	7.60897e+08	8.31617e+07
Micrandra sprucei	843	10	7.72916e+08	7.47825e+08	3.45695e+08
Pterocarpus rohrii	912	227	7.37427e+08	7.39371e+08	1.2195e+08
Amphiodon effusus	849	80	7.25786e+08	7.27291e+08	1.64263e+08
Oxandra polyantha	827	29	7.13173e+08	7.26926e+08	2.43888e+08
Licania micrantha	973	216	7.16849e+08	7.14895e+08	1.04826e+08
Protium sagotianum	903	219	7.12623e+08	7.05892e+08	1.16735e+08
Jacaranda copaia	1404	444	6.97935e+08	6.99706e+08	5.56942e+07
Attalea maripa	680	154	7.03295e+08	6.98004e+08	1.06108e+08
Carapa guianensis	1989	185	6.91184e+08	6.97257e+08	7.88509e+07
Lecythis idatimon	2838	114	6.72046e+08	6.9191e+08	6.08968e+07
Inga alba	1405	351	6.88831e+08	6.88212e+08	5.05222e+07
Virola pavonis	1082	187	6.80536e+08	6.82359e+08	8.20797e+07
Amaioua guianensis	1228	166	6.49708e+08	6.7043e+08	1.21472e+08
Micrandra spruceana	752	58	6.60602e+08	6.61398e+08	1.38197e+08
Mabea speciosa	946	153	6.43282e+08	6.28789e+08	9.71553e+07
Iryanthera laevis	881	208	6.23473e+08	6.21129e+08	8.37735e+07
Eschweilera parvifolia	1065	86	6.04541e+08	6.2079e+08	1.01831e+08
Pouteria elegans	817	78	6.23072e+08	6.20703e+08	1.33687e+08
Virola michelii	1313	266	6.10342e+08	6.11217e+08	4.82075e+07
Pourouma guianensis	1161	260	5.98555e+08	6.00125e+08	6.61081e+07
Cecropia sciadophylla	1012	276	5.98089e+08	5.99704e+08	6.98722e+07
Eschweilera sagotiana	2477	84	5.71314e+08	5.82507e+08	8.8635e+07
Haploclathra cordata	543	6	6.25011e+08	5.74654e+08	3.14793e+08
Tachigali paniculata	720	175	5.64478e+08	5.63535e+08	5.80326e+07
Manilkara bidentata	1247	289	5.57118e+08	5.60098e+08	5.88384e+07
Protium tenuifolium	679	201	5.64427e+08	5.58903e+08	1.0676e+08
Sagotia brachysepala	613	16	5.53478e+08	5.57684e+08	1.88329e+08
Eschweilera pedicellata	1175	210	5.56309e+08	5.5479e+08	8.09842e+07
Guarea macrophylla	1237	174	5.42965e+08	5.52766e+08	6.61232e+07
Celtis schippii	928	137	5.68517e+08	5.52308e+08	1.22098e+08
Astrocaryum sciophilum	1504	73	5.64696e+08	5.50133e+08	1.31343e+08
Scleronema micranthum	992	181	5.41338e+08	5.45293e+08	5.01695e+07
Monopteryx uaucu	428	31	5.48219e+08	5.41242e+08	2.19249e+08
Eschweilera atropetiolata	1064	154	5.28927e+08	5.40928e+08	9.02369e+07
Catostemma fragrans	2216	93	5.23241e+08	5.40679e+08	9.0053e+07
Geissospermum sericeum	963	134	5.44563e+08	5.3988e+08	5.17681e+07
Eschweilera tessmannii	784	155	5.3109e+08	5.33727e+08	6.23866e+07
Trichilia quadrijuga	474	106	5.41321e+08	5.31803e+08	1.33091e+08
Lecythis corrugata	1719	111	5.35838e+08	5.30123e+08	6.06064e+07
Simarouba amara	710	325	5.3124e+08	5.19647e+08	4.95541e+07
Micropholis venulosa	955	334	5.136e+08	5.17267e+08	6.51547e+07
Pseudobombax munguba	751	49	5.02866e+08	5.1575e+08	1.63068e+08
Protium decandrum	1051	230	5.17589e+08	5.12364e+08	6.05124e+07
Maquira coriacea	549	63	5.17357e+08	5.07226e+08	1.13241e+08
Pseudosenefeldera inclinata	1316	38	5.1232e+08	5.04206e+08	1.54449e+08
Eschweilera parviflora	1229	73	4.88984e+08	4.97648e+08	9.89028e+07
Guarea silvatica	391	131	4.87282e+08	4.95099e+08	8.23638e+07
Leptobalanus octandrus	845	217	4.87858e+08	4.92301e+08	5.88858e+07
Eschweilera bracteosa	658	143	4.86475e+08	4.91451e+08	9.903e+07
Quararibea wittii	1199	77	4.98448e+08	4.89978e+08	9.2524e+07
Mezilaurus itauba	611	165	4.81278e+08	4.82673e+08	8.24323e+07
Sterculia pruriens	1026	262	4.76968e+08	4.7794e+08	3.65921e+07
Hirtella racemosa	831	108	4.6501e+08	4.77631e+08	7.73535e+07
Osteophloeum platyspermum	752	280	4.74478e+08	4.75619e+08	3.88434e+07
Otoba parvifolia	1770	104	4.67564e+08	4.73248e+08	5.86134e+07
Spondias mombin	829	195	4.54132e+08	4.69466e+08	5.75779e+07
Eperua purpurea	441	14	4.82817e+08	4.69415e+08	1.4512e+08
Astrocaryum aculeatum	390	63	4.67497e+08	4.69036e+08	1.06765e+08
Conceveiba guianensis	780	328	4.68503e+08	4.67405e+08	6.00337e+07
Clarisia racemosa	759	278	4.65317e+08	4.64572e+08	3.12287e+07
Siparuna decipiens	1036	258	4.62996e+08	4.63391e+08	4.61393e+07
Sacoglottis guianensis	860	211	4.67313e+08	4.62601e+08	5.607e+07
Gustavia hexapetala	1071	216	4.61429e+08	4.62426e+08	4.91926e+07
Ocotea aciphylla	598	144	4.60599e+08	4.60791e+08	7.16138e+07
Pouteria cuspidata	712	253	4.57339e+08	4.57749e+08	4.78744e+07
Luehea cymulosa	686	59	4.35958e+08	4.55306e+08	1.72387e+08
Pouteria caimito	747	239	4.5546e+08	4.55204e+08	4.17439e+07
Macrolobium angustifolium	928	99	4.5089e+08	4.5427e+08	7.1666e+07
Mora gonggrijpii	994	23	4.69753e+08	4.54075e+08	1.81458e+08
Dicymbe corymbosa	1158	9	4.52664e+08	4.53239e+08	1.76696e+08
Handroanthus barbatus	355	26	4.51673e+08	4.4842e+08	1.2908e+08
Protium trifoliolatum	669	181	4.40276e+08	4.46428e+08	6.72923e+07
Attalea phalerata	545	50	4.54391e+08	4.39081e+08	1.10716e+08
Guarea guidonia	570	131	4.27621e+08	4.35765e+08	7.73965e+07
Aparisthmium cordatum	544	120	4.26557e+08	4.32883e+08	8.42387e+07
Laetia corymbulosa	835	24	4.22268e+08	4.32442e+08	1.65371e+08
Calophyllum brasiliense	601	147	4.18824e+08	4.25184e+08	6.34088e+07
Mabea nitida	445	52	4.15103e+08	4.24697e+08	1.25579e+08
Virola sebifera	697	206	4.25223e+08	4.23789e+08	4.56485e+07
Inga thibaudiana	879	241	4.1719e+08	4.21288e+08	4.54345e+07
Pouteria reticulata	819	283	4.25462e+08	4.20589e+08	3.90865e+07
Caryocar glabrum	643	321	4.20671e+08	4.20039e+08	3.38095e+07
Couepia guianensis	921	198	4.18788e+08	4.15489e+08	7.47288e+07
Inga lateriflora	176	44	4.04829e+08	4.13426e+08	2.21628e+08
Inga capitata	591	173	4.17687e+08	4.11105e+08	5.30167e+07
Xylopia amazonica	508	71	3.94684e+08	4.08132e+08	9.71588e+07
Brosimum utile	537	215	4.0671e+08	4.0723e+08	4.62572e+07
Bocageopsis multiflora	708	183	4.11481e+08	3.99831e+08	5.97269e+07
Lecythis retusa	125	22	3.86223e+08	3.94576e+08	2.37084e+08
Laetia procera	1017	276	3.95248e+08	3.93767e+08	4.23519e+07
Tachigali poeppigiana	488	56	3.91311e+08	3.92326e+08	1.35176e+08
Eperua grandiflora	1625	52	3.75414e+08	3.89339e+08	1.04531e+08
Iryanthera ulei	430	82	3.89596e+08	3.88489e+08	4.55244e+07
Unonopsis guatterioides	467	106	3.83541e+08	3.87192e+08	5.35566e+07
Pourouma bicolor	697	194	3.83896e+08	3.86094e+08	3.71371e+07
Erisma uncinatum	594	120	3.83137e+08	3.85955e+08	7.60687e+07
Zygia racemosa	886	258	3.8691e+08	3.85013e+08	2.50466e+07
Qualea paraensis	615	145	3.79198e+08	3.8473e+08	5.16485e+07
Cecropia latiloba	633	43	3.739e+08	3.8278e+08	1.33344e+08
Licania densiflora	720	52	3.68642e+08	3.79257e+08	1.18147e+08
Protium aracouchini	524	152	3.83405e+08	3.77222e+08	6.4059e+07
Sagotia racemosa	869	87	3.90101e+08	3.74537e+08	6.7542e+07
Sloanea eichleri	559	97	3.65998e+08	3.74405e+08	6.81458e+07
Pterocarpus amazonum	467	83	3.71158e+08	3.73692e+08	7.62512e+07
Caraipa densifolia	441	56	3.7595e+08	3.68923e+08	9.95735e+07
Miconia pyrifolia	515	69	3.64074e+08	3.68726e+08	7.81325e+07
Leonia crassa	550	66	3.63488e+08	3.66879e+08	9.97827e+07
Protium pilosissimum	546	38	3.55616e+08	3.63359e+08	7.11648e+07
Diplotropis purpurea	439	192	3.57722e+08	3.62434e+08	4.81246e+07
Vouacapoua americana	1153	127	3.56259e+08	3.60348e+08	4.82771e+07
Himatanthus sucuuba	416	147	3.55771e+08	3.59955e+08	4.62951e+07
Trichilia micrantha	506	182	3.58183e+08	3.59522e+08	4.85617e+07
Garcinia macrophylla	503	158	3.60319e+08	3.55385e+08	5.14812e+07
Cupania scrobiculata	558	147	3.56958e+08	3.54741e+08	4.61131e+07
Drypetes amazonica	676	116	3.47927e+08	3.48599e+08	5.16107e+07
Macrolobium acaciifolium	404	70	3.3269e+08	3.45879e+08	9.77145e+07
Eschweilera amazonica	719	94	3.39386e+08	3.42942e+08	3.87116e+07
Trichilia pleeana	601	105	3.40334e+08	3.40822e+08	5.62158e+07
Hura crepitans	529	78	3.37683e+08	3.40424e+08	5.56176e+07
Aldina heterophylla	486	31	3.39709e+08	3.39713e+08	8.61368e+07
Triplaris weigeltiana	494	48	3.33723e+08	3.38021e+08	1.28264e+08
Pseudolmedia rigida	530	52	3.2996e+08	3.36177e+08	1.85392e+08
Pourouma cecropiifolia	682	156	3.32111e+08	3.35198e+08	4.36627e+07
Cenostigma tocantinum	382	17	3.31468e+08	3.33884e+08	1.04573e+08
Ocotea leucoxylon	422	56	3.22246e+08	3.32813e+08	1.12083e+08
Vatairea guianensis	442	113	3.26365e+08	3.31606e+08	5.24278e+07
Swartzia polyphylla	652	213	3.3202e+08	3.31179e+08	4.75447e+07
Malouetia tamaquarina	327	47	3.28461e+08	3.30773e+08	6.35004e+07
Tachigali rugosa	416	37	3.28855e+08	3.29496e+08	4.94705e+07
Zygia cataractae	335	26	3.2232e+08	3.27961e+08	8.74005e+07
Astronium lecointei	222	113	3.3419e+08	3.26086e+08	1.17148e+08
Eschweilera decolorans	934	96	3.27833e+08	3.25253e+08	4.32519e+07
Pouteria cladantha	620	210	3.23776e+08	3.24097e+08	3.04525e+07
Astrocaryum jauari	337	36	3.27242e+08	3.2033e+08	8.50431e+07
Chrysophyllum prieurii	496	167	3.18816e+08	3.19763e+08	5.40142e+07
Pouteria torta	642	199	3.14014e+08	3.14849e+08	2.99624e+07
Mauritiella aculeata	418	23	3.17047e+08	3.14347e+08	1.5117e+08
Tachigali chrysophylla	411	102	3.16854e+08	3.14206e+08	4.90102e+07
Iryanthera tricornis	368	71	3.1053e+08	3.13876e+08	4.61665e+07
Inga marginata	456	142	3.07593e+08	3.13864e+08	6.73622e+07
Apeiba tibourbou	195	80	3.0708e+08	3.09527e+08	6.45334e+07
Quararibea guianensis	960	53	3.06887e+08	3.08774e+08	7.67834e+07
Helicostylis scabra	347	140	3.06619e+08	3.04246e+08	6.31113e+07
Cecropia membranacea	362	68	2.9966e+08	3.03397e+08	1.31062e+08
Taralea oppositifolia	348	75	3.16916e+08	3.03317e+08	4.70838e+07
Pouteria macrophylla	463	141	3.01057e+08	3.03156e+08	4.22919e+07
Rinorea riana	589	68	3.00246e+08	3.02533e+08	4.73147e+07
Anadenanthera colubrina	353	20	2.85492e+08	3.01034e+08	6.80279e+07
Micrandra siphonioides	383	41	2.95241e+08	3.00781e+08	6.95296e+07
Mollia gracilis	335	22	2.94677e+08	3.00304e+08	1.32007e+08
Mabea piriri	786	128	2.93804e+08	3.00022e+08	3.79138e+07
Ocotea guianensis	402	48	2.92702e+08	2.99247e+08	6.18744e+07
Bertholletia excelsa	324	100	3.01088e+08	2.98339e+08	3.81906e+07
Naucleopsis caloneura	522	128	3.0144e+08	2.97458e+08	4.83484e+07
Protium amazonicum	552	175	3.01874e+08	2.9606e+08	2.67485e+07
Inga rubiginosa	509	181	2.96364e+08	2.95936e+08	2.71904e+07
Peltogyne paniculata	312	114	2.9057e+08	2.95705e+08	8.38715e+07
Pterocarpus santalinoides	551	61	3.13091e+08	2.93173e+08	6.55336e+07
Abarema jupunba	553	242	2.9285e+08	2.93136e+08	2.83533e+07
Protium altsonii	550	150	2.90065e+08	2.92185e+08	4.90105e+07
Apeiba glabra	604	178	2.90863e+08	2.91436e+08	3.1696e+07
Pseudopiptadenia suaveolens	507	201	2.92468e+08	2.90879e+08	2.7794e+07
Protium paniculatum	577	152	2.79292e+08	2.89465e+08	4.42489e+07
Cedrelinga cateniformis	401	119	2.95183e+08	2.89248e+08	4.07748e+07
Micrandra elata	684	21	2.88446e+08	2.88339e+08	1.16978e+08
Castilla ulei	308	113	2.89632e+08	2.87053e+08	3.80962e+07
Apeiba petoumo	611	171	2.82558e+08	2.86671e+08	4.06168e+07
Vochysia vismiifolia	263	50	2.9014e+08	2.8641e+08	6.71558e+07
Sacoglottis mattogrossensis	479	73	2.73035e+08	2.86134e+08	1.36554e+08
Nealchornea yapurensis	309	81	2.87037e+08	2.85696e+08	4.7311e+07
Cynometra marginata	307	29	2.79338e+08	2.84712e+08	1.19851e+08
Hevea nitida	346	36	2.83827e+08	2.84699e+08	6.69531e+07
Licania canescens	665	182	2.89927e+08	2.84491e+08	3.56896e+07
Hevea spruceana	247	28	2.8423e+08	2.83724e+08	6.95586e+07
Pouteria procera	457	125	2.81101e+08	2.83475e+08	4.3277e+07
Inga edulis	436	104	2.73675e+08	2.80454e+08	4.17072e+07
Ampelocera edentula	396	209	2.89936e+08	2.80197e+08	5.526e+07
Pourouma ovata	326	96	2.75039e+08	2.76813e+08	6.73678e+07
Chlorocardium rodiei	953	29	2.70547e+08	2.75958e+08	5.29531e+07
Dicymbe uaiparuensis	491	8	2.80396e+08	2.75942e+08	1.35495e+08
Couepia paraensis	261	29	2.70508e+08	2.75936e+08	1.10417e+08
Mauritiella armata	534	13	2.8251e+08	2.75078e+08	1.34416e+08
Licania alba	1072	106	2.70531e+08	2.74704e+08	3.76765e+07
Drypetes variabilis	657	197	2.81002e+08	2.74263e+08	3.60647e+07
Protium unifoliolatum	420	41	2.73958e+08	2.73974e+08	1.21377e+08
Macrolobium limbatum	374	130	2.76987e+08	2.73819e+08	3.48184e+07
Protium spruceanum	489	152	2.71048e+08	2.72898e+08	4.63796e+07
Protium subserratum	430	170	2.7876e+08	2.72813e+08	4.85575e+07
Leopoldinia piassaba	265	7	2.68002e+08	2.72758e+08	9.86373e+07
Ocotea leptobotra	315	90	2.6868e+08	2.72188e+08	4.97677e+07
Hymenopus oblongifolius	435	97	2.68351e+08	2.71532e+08	4.24507e+07
Peltogyne catingae	153	42	2.71391e+08	2.70564e+08	5.69801e+07
Mollia lepidota	330	35	2.74545e+08	2.70534e+08	9.34964e+07
Pourouma mollis	845	129	2.64591e+08	2.70166e+08	3.45122e+07
Dendrobangia boliviana	892	201	2.6304e+08	2.69643e+08	2.66797e+07
Crateva tapia	506	29	2.66486e+08	2.6911e+08	1.18777e+08
Acosmium cardenasii	399	13	2.6683e+08	2.67756e+08	1.23693e+08
Pourouma tomentosa	428	173	2.74263e+08	2.65194e+08	3.76124e+07
Micropholis egensis	474	165	2.7429e+08	2.64625e+08	4.75493e+07
Heterostemon mimosoides	409	21	2.582e+08	2.64216e+08	9.08375e+07
Handroanthus serratifolius	336	154	2.64639e+08	2.62391e+08	3.34225e+07
Miconia punctata	329	117	2.61824e+08	2.61445e+08	5.21992e+07
Alchornea discolor	353	83	2.63463e+08	2.60385e+08	6.09904e+07
Sapium glandulosum	409	132	2.51149e+08	2.56475e+08	4.70259e+07
Sapium marmieri	446	131	2.56909e+08	2.563e+08	3.26494e+07
Endopleura uchi	359	126	2.54057e+08	2.55855e+08	2.62601e+07
Hieronyma alchorneoides	468	119	2.58234e+08	2.55504e+08	6.57121e+07
Enterolobium schomburgkii	427	156	2.54263e+08	2.54261e+08	3.15109e+07
Cordia bicolor	374	104	2.49869e+08	2.53092e+08	3.8795e+07
Sloanea guianensis	423	179	2.59461e+08	2.52712e+08	3.17121e+07
Andira fraxinifolia	46	3	2.544e+08	2.51948e+08	1.90401e+08
Oxandra mediocris	429	70	2.52546e+08	2.51316e+08	6.59343e+07
Protium nodulosum	413	104	2.49052e+08	2.51023e+08	5.17935e+07
Protium opacum	571	164	2.50155e+08	2.50495e+08	2.69832e+07
Trattinnickia glaziovii	341	66	2.44622e+08	2.49286e+08	5.70536e+07
Iryanthera lancifolia	631	114	2.55377e+08	2.48946e+08	5.72071e+07
Coccoloba densifrons	444	111	2.46712e+08	2.48601e+08	3.51088e+07
Terminalia amazonia	432	145	2.52339e+08	2.48323e+08	3.60576e+07
Lecythis prancei	411	116	2.38575e+08	2.48035e+08	6.43293e+07
Protium rhoifolium	298	113	2.48966e+08	2.48024e+08	3.97173e+07
Poulsenia armata	421	57	2.69372e+08	2.47246e+08	9.88087e+07
Campsiandra laurifolia	303	28	2.38941e+08	2.46748e+08	1.15085e+08
Maquira guianensis	481	223	2.49988e+08	2.46298e+08	2.88212e+07
Sloanea floribunda	333	160	2.4255e+08	2.44761e+08	2.75928e+07
Licania impressa	346	82	2.37695e+08	2.44743e+08	6.04181e+07
Eschweilera punctata	303	26	2.43359e+08	2.43937e+08	6.41409e+07
Trichilia septentrionalis	459	173	2.44851e+08	2.43719e+08	7.01819e+07
Mora excelsa	608	16	2.43327e+08	2.43546e+08	1.28092e+08
Toulicia guianensis	376	74	2.41043e+08	2.43427e+08	3.88045e+07
Eschweilera ovalifolia	267	42	2.40197e+08	2.43266e+08	6.69449e+07
Manicaria saccifera	663	14	2.94784e+08	2.42981e+08	1.15936e+08
Thyrsodium spruceanum	397	169	2.40937e+08	2.42456e+08	2.6398e+07
Urera caracasana	324	48	2.42489e+08	2.41084e+08	8.64846e+07
Apeiba membranacea	570	135	2.37488e+08	2.38927e+08	2.6552e+07
Glycydendron amazonicum	297	174	2.38732e+08	2.3833e+08	3.84451e+07
Schefflera morototoni	361	196	2.40245e+08	2.381e+08	2.575e+07
Matisia ochrocalyx	453	103	2.38872e+08	2.37412e+08	4.05208e+07
Poraqueiba guianensis	911	135	2.29618e+08	2.3737e+08	2.52312e+07
Alchornea triplinervia	265	65	2.39892e+08	2.37071e+08	1.11779e+08
Myrcia multiflora	263	37	2.27396e+08	2.37005e+08	8.91161e+07
Iryanthera elliptica	326	100	2.35732e+08	2.36588e+08	4.63424e+07
Ouratea discophora	363	63	2.31095e+08	2.36207e+08	6.35451e+07
Pausandra trianae	541	57	2.2878e+08	2.35095e+08	5.19165e+07
Duguetia spixiana	443	68	2.34085e+08	2.34138e+08	5.25302e+07
Tapura juruana	297	90	2.32945e+08	2.33689e+08	4.39195e+07
Guapira venosa	318	27	2.31573e+08	2.33091e+08	6.17716e+07
Ocotea cinerea	375	92	2.33569e+08	2.32271e+08	5.11232e+07
Iryanthera sagotiana	998	126	2.31522e+08	2.318e+08	3.97718e+07
Paramachaerium ormosioides	353	48	2.3171e+08	2.31688e+08	7.17479e+07
Casearia gossypiosperma	350	49	2.30188e+08	2.31618e+08	4.91854e+07
Sterculia excelsa	401	148	2.30295e+08	2.31267e+08	2.85184e+07
Parkia multijuga	331	153	2.33629e+08	2.30994e+08	2.755e+07
Caraipa punctulata	199	29	2.12272e+08	2.29033e+08	1.41854e+08
Dicorynia guianensis	1114	100	2.24796e+08	2.28107e+08	3.25917e+07
Unonopsis floribunda	526	94	2.30973e+08	2.27442e+08	3.44875e+07
Digomphia densicoma	199	1	1.99059e+08	2.27321e+08	2.10838e+08
Mouriri apiranga	258	44	2.33913e+08	2.25833e+08	1.06938e+08
Sarcaulus brasiliensis	597	165	2.23526e+08	2.25023e+08	2.91375e+07
Manilkara elata	422	128	2.19465e+08	2.24373e+08	3.64865e+07
Perebea mollis	216	101	2.25063e+08	2.24011e+08	3.88441e+07
Iryanthera hostmannii	386	103	2.24997e+08	2.2355e+08	3.84587e+07
Pseudoxandra polyphleba	240	46	2.15763e+08	2.23042e+08	4.95439e+07
Zygia cauliflora	271	24	2.27216e+08	2.22326e+08	8.2505e+07
Alexa grandiflora	265	19	2.15909e+08	2.21021e+08	5.96241e+07
Capirona decorticans	364	101	2.15863e+08	2.19573e+08	3.56692e+07
Chrysophyllum argenteum	395	150	2.25995e+08	2.19307e+08	3.20945e+07
Eschweilera andina	304	59	2.1343e+08	2.19254e+08	6.57827e+07
Lacistema aggregatum	329	146	2.17692e+08	2.1859e+08	2.84051e+07
Pouteria glomerata	314	75	2.08828e+08	2.18101e+08	5.39333e+07
Hymenaea courbaril	284	137	2.19105e+08	2.17748e+08	2.59876e+07
Anaueria brasiliensis	148	28	2.26872e+08	2.17398e+08	9.26224e+07
Roucheria columbiana	363	126	2.14648e+08	2.15054e+08	2.8715e+07
Garcinia madruno	309	153	2.13474e+08	2.14932e+08	3.21286e+07
Mabea subsessilis	141	26	2.10097e+08	2.13089e+08	1.03525e+08
Iryanthera macrophylla	323	65	2.1439e+08	2.1305e+08	6.35358e+07
Cordia exaltata	388	129	2.15458e+08	2.12668e+08	2.95346e+07
Quararibea ochrocalyx	237	68	2.16898e+08	2.12304e+08	3.81568e+07
Lecythis lurida	254	54	2.11793e+08	2.12243e+08	3.51181e+07
Otoba glycycarpa	613	61	2.10891e+08	2.12238e+08	4.51348e+07
Trymatococcus amazonicus	332	155	2.16705e+08	2.11628e+08	2.85174e+07
Oenocarpus mapora	374	83	2.08723e+08	2.11618e+08	3.36482e+07
Trattinnickia rhoifolia	241	102	2.07399e+08	2.11116e+08	3.64005e+07
Pouteria pallens	74	21	2.01503e+08	2.09748e+08	1.19183e+08
Licania kunthiana	310	76	2.10501e+08	2.09701e+08	5.43604e+07
Rinorea viridifolia	505	56	2.03747e+08	2.09427e+08	5.57018e+07
Vitex cymosa	359	30	2.06266e+08	2.08871e+08	8.76552e+07
Myrcia amazonica	315	42	2.0255e+08	2.08814e+08	7.41222e+07
Matisia cordata	463	51	2.1254e+08	2.08271e+08	4.68089e+07
Tachigali glauca	334	109	2.11891e+08	2.08059e+08	2.87376e+07
Astronium graveolens	218	78	2.08532e+08	2.07899e+08	5.49009e+07
Euterpe catinga	255	8	2.06002e+08	2.07303e+08	1.02445e+08
Brosimum acutifolium	255	139	2.05629e+08	2.06741e+08	2.7523e+07
Inga nobilis	447	128	2.04985e+08	2.0641e+08	3.12259e+07
Discocarpus essequeboensis	223	14	1.9994e+08	2.04633e+08	7.35896e+07
Protium goudotianum	238	64	2.06335e+08	2.03613e+08	3.96066e+07
Ormosia paraensis	229	101	2.02477e+08	2.0303e+08	3.90685e+07
Ocotea aurantiodora	311	93	1.97692e+08	2.03002e+08	3.2279e+07
Piranhea trifoliata	204	24	2.1097e+08	2.02996e+08	5.42309e+07
Tapura amazonica	444	162	2.02966e+08	2.02733e+08	3.04045e+07
Senegalia polyphylla	166	35	2.02574e+08	2.01763e+08	6.45483e+07
Casearia javitensis	464	207	1.98674e+08	2.01205e+08	1.7936e+07
Brosimum parinarioides	264	159	2.02072e+08	2.00626e+08	3.06231e+07
Maquira sclerophylla	253	110	2.04841e+08	2.00616e+08	3.63776e+07
Micrandra glabra	372	3	1.96534e+08	1.99444e+08	1.88745e+08
Mouriri grandiflora	308	62	1.92814e+08	1.98495e+08	4.73419e+07
Zanthoxylum rhoifolium	113	51	1.97023e+08	1.97496e+08	3.45253e+07
Nectandra cuspidata	219	72	1.93611e+08	1.97177e+08	5.30167e+07
Alexa imperatricis	399	18	1.96357e+08	1.95683e+08	6.11917e+07
Cecropia distachya	361	117	1.92967e+08	1.9535e+08	2.56038e+07
Eschweilera itayensis	275	51	1.98581e+08	1.94868e+08	4.56558e+07
Zygia latifolia	603	68	1.92573e+08	1.9478e+08	3.65975e+07
Iriartella setigera	127	9	1.99139e+08	1.94668e+08	1.05529e+08
Poincianella pluviosa	274	6	1.91205e+08	1.94543e+08	6.65197e+07
Fusaea longifolia	363	172	1.96913e+08	1.93888e+08	2.36418e+07
Tachigali venusta	243	59	1.87899e+08	1.93063e+08	3.82663e+07
Licania buxifolia	779	20	1.86628e+08	1.92796e+08	5.51713e+07
Eschweilera truncata	146	23	2.03518e+08	1.9272e+08	5.2006e+07
Matayba elaeagnoides	81	3	1.88356e+08	1.91992e+08	1.12958e+08
Pterocarpus officinalis	1037	65	1.92736e+08	1.91807e+08	4.34078e+07
Elaeoluma glabrescens	239	22	1.88683e+08	1.9087e+08	1.15911e+08
Neea floribunda	290	75	1.88935e+08	1.908e+08	4.02677e+07
Theobroma grandiflorum	93	35	1.895e+08	1.9042e+08	4.39257e+07
Aspidosperma parvifolium	363	89	1.89215e+08	1.89676e+08	2.24642e+07
Bellucia grossularioides	225	66	1.87552e+08	1.89088e+08	7.42554e+07
Gustavia pulchra	145	9	1.84088e+08	1.88637e+08	8.17804e+07
Copaifera multijuga	121	60	1.88739e+08	1.88435e+08	3.59705e+07
Licania membranacea	689	115	1.8328e+08	1.87303e+08	2.10609e+07
Henriquezia nitida	169	6	1.93058e+08	1.86707e+08	1.49347e+08
Dipteryx odorata	320	171	1.90574e+08	1.86091e+08	2.65689e+07
Siparuna guianensis	256	75	1.84719e+08	1.85986e+08	3.02664e+07
Zygia juruana	239	40	1.81889e+08	1.85153e+08	4.07534e+07
Perebea guianensis	358	114	1.87925e+08	1.84947e+08	2.52787e+07
Ocotea porosa	75	2	1.80391e+08	1.83929e+08	1.0539e+08
Eschweilera pseudodecolorans	272	72	1.88276e+08	1.83724e+08	8.7872e+07
Sloanea pubescens	326	99	1.80212e+08	1.8359e+08	4.85493e+07
Chaetocarpus echinocarpus	292	17	1.79191e+08	1.81768e+08	5.85184e+07
Caraipa utilis	256	6	1.95705e+08	1.81456e+08	8.25342e+07
Apuleia leiocarpa	267	95	1.80985e+08	1.80408e+08	1.90154e+07
Neea oppositifolia	226	91	1.79659e+08	1.80008e+08	3.85178e+07
Cordia nodosa	314	109	1.76185e+08	1.79806e+08	2.3012e+07
Swartzia ulei	264	33	1.77142e+08	1.79782e+08	5.1422e+07
Swartzia schomburgkii	316	89	1.75592e+08	1.79415e+08	3.06278e+07
Licaria cannella	422	168	1.76195e+08	1.79126e+08	2.42417e+07
Protium divaricatum	264	68	1.75593e+08	1.78658e+08	6.05553e+07
Sorocea briquetii	462	61	1.8136e+08	1.78465e+08	2.58287e+07
Anacardium giganteum	208	104	1.80963e+08	1.78456e+08	2.51252e+07
Hirtella triandra	324	77	1.76244e+08	1.78194e+08	2.82391e+07
Matisia lasiocalyx	247	29	1.79909e+08	1.78177e+08	4.64846e+07
Clathrotropis glaucophylla	240	6	1.72217e+08	1.77925e+08	1.20258e+08
Eperua glabriflora	490	100	1.75686e+08	1.77782e+08	2.32886e+07
Chrysophyllum venezuelanense	272	91	1.7832e+08	1.77685e+08	5.01286e+07
Chaetocarpus schomburgkianus	539	89	1.78923e+08	1.77286e+08	2.95587e+07
Pouteria anomala	472	135	1.74999e+08	1.77147e+08	1.81247e+07
Macrolobium bifolium	250	45	1.80747e+08	1.76643e+08	3.92502e+07
Couratari stellata	414	126	1.76914e+08	1.76598e+08	2.06953e+07
Matisia malacocalyx	538	67	1.74159e+08	1.75756e+08	2.4071e+07
Geissospermum argenteum	407	78	1.76819e+08	1.75679e+08	3.05705e+07
Parkia igneiflora	200	52	1.81943e+08	1.75599e+08	5.60626e+07
Moquilea egleri	252	76	1.74508e+08	1.75426e+08	3.89897e+07
Guarea gomma	361	108	1.74345e+08	1.7489e+08	2.45601e+07
Sorocea steinbachii	405	82	1.73729e+08	1.7474e+08	2.88817e+07
Oxandra riedeliana	204	34	1.75157e+08	1.7428e+08	5.79081e+07
Lunania parviflora	450	58	1.74128e+08	1.74267e+08	3.17868e+07
Eschweilera subglandulosa	287	36	1.74645e+08	1.74121e+08	3.44505e+07
Oxandra asbeckii	840	81	1.69823e+08	1.73984e+08	3.63598e+07
Casearia arborea	273	97	1.69328e+08	1.73596e+08	3.12637e+07
Xylopia benthamii	296	93	1.76058e+08	1.73461e+08	3.10557e+07
Miconia chrysophylla	238	36	1.70304e+08	1.72994e+08	4.73944e+07
Protium robustum	241	61	1.74411e+08	1.724e+08	3.2894e+07
Terminalia grandis	213	134	1.74978e+08	1.71665e+08	4.19203e+07
Lecythis persistens	1273	52	1.68034e+08	1.70922e+08	2.05134e+07
Matayba inelegans	164	45	1.87227e+08	1.70627e+08	5.54369e+07
Pouteria trilocularis	239	81	1.73456e+08	1.70199e+08	5.41124e+07
Inga stenoptera	318	46	1.63427e+08	1.69905e+08	4.13395e+07
Paypayrola grandiflora	255	134	1.68837e+08	1.69828e+08	2.46206e+07
Leptobalanus longistylus	191	79	1.69591e+08	1.69745e+08	2.67715e+07
Duguetia echinophora	250	78	1.71174e+08	1.69654e+08	3.5055e+07
Swartzia leiocalycina	557	23	1.67205e+08	1.68995e+08	5.24735e+07
Mollia speciosa	260	16	1.83543e+08	1.68884e+08	6.96491e+07
Nectandra amazonum	227	28	1.67352e+08	1.68089e+08	5.58725e+07
Guatteria schomburgkiana	253	89	1.66725e+08	1.67726e+08	3.15921e+07
Theobroma glaucum	332	72	1.62882e+08	1.66931e+08	2.64321e+07
Simaba cedron	311	89	1.68751e+08	1.66435e+08	2.33261e+07
Campsiandra angustifolia	201	24	1.63841e+08	1.66183e+08	3.88561e+07
Himatanthus articulatus	175	67	1.69839e+08	1.65156e+08	3.67745e+07
Couratari guianensis	261	168	1.66349e+08	1.65148e+08	1.86008e+07
Xylopia nitida	526	175	1.68165e+08	1.65087e+08	1.87136e+07
Astrocaryum chambira	269	65	1.69339e+08	1.64273e+08	5.60183e+07
Tapura acreana	186	30	1.63792e+08	1.63368e+08	4.496e+07
Sandwithia guyanensis	692	67	1.61861e+08	1.63256e+08	4.02139e+07
Helianthostylis sprucei	313	98	1.62183e+08	1.62232e+08	2.58569e+07
Physocalymma scaberrimum	315	33	1.62481e+08	1.62192e+08	6.29924e+07
Pouteria gongrijpii	439	129	1.6223e+08	1.6213e+08	2.14228e+07
Parinari excelsa	205	105	1.61059e+08	1.61692e+08	3.23876e+07
Swartzia racemosa	451	90	1.60909e+08	1.61587e+08	2.11258e+07
Ilex inundata	229	25	1.56884e+08	1.61539e+08	9.77618e+07
Trichilia schomburgkii	227	83	1.61861e+08	1.61524e+08	5.80684e+07
Tapirira obtusa	417	142	1.59415e+08	1.61486e+08	2.07734e+07
Hirtella bicornis	310	109	1.62654e+08	1.61341e+08	5.13429e+07
Calycophyllum spruceanum	242	45	1.59401e+08	1.61263e+08	5.56051e+07
Swartzia benthamiana	188	59	1.61242e+08	1.6113e+08	3.50643e+07
Pachira insignis	277	71	1.58827e+08	1.61006e+08	3.03778e+07
Pseudopiptadenia psilostachya	444	127	1.57922e+08	1.60867e+08	1.94901e+07
Amaioua glomerulata	334	72	1.57848e+08	1.60703e+08	3.80495e+07
Caraipa longipedicellata	143	9	1.62909e+08	1.6018e+08	8.31981e+07
Duguetia pycnastera	275	55	1.59305e+08	1.60088e+08	3.18504e+07
Couma macrocarpa	205	101	1.62369e+08	1.59864e+08	1.9965e+07
Oxandra xylopioides	219	71	1.61547e+08	1.59578e+08	2.92656e+07
Hevea pauciflora	191	29	1.60006e+08	1.59065e+08	3.53695e+07
Diplotropis martiusii	173	41	1.62312e+08	1.58912e+08	4.32312e+07
Hydrochorea corymbosa	246	60	1.57444e+08	1.58829e+08	3.27501e+07
Pouteria coriacea	414	102	1.54966e+08	1.57668e+08	1.41015e+07
Iryanthera paraensis	236	60	1.58033e+08	1.57597e+08	3.07921e+07
Myrciaria dubia	284	15	1.52473e+08	1.57199e+08	9.38257e+07
Alexa confusa	209	6	1.54818e+08	1.57127e+08	5.10609e+07
Hymenopus macrophyllus	374	73	1.61619e+08	1.57052e+08	2.44498e+07
Protium pallidum	452	75	1.54147e+08	1.56627e+08	2.38063e+07
Chimarrhis turbinata	405	142	1.56313e+08	1.55999e+08	1.70763e+07
Warszewiczia coccinea	206	45	1.68387e+08	1.55803e+08	6.06983e+07
Croton megalodendron	310	12	1.52123e+08	1.55739e+08	4.583e+07
Pouteria egregia	347	56	1.55605e+08	1.54904e+08	2.77874e+07
Aspidosperma rigidum	231	92	1.51712e+08	1.5478e+08	2.5246e+07
Gallesia integrifolia	181	37	1.62813e+08	1.5474e+08	5.17573e+07
Pouteria multiflora	215	51	1.52746e+08	1.54425e+08	3.17105e+07
Aspidosperma desmanthum	264	121	1.55268e+08	1.53715e+08	1.80706e+07
Pouteria hispida	240	127	1.53536e+08	1.53478e+08	2.21784e+07
Swartzia recurva	371	139	1.5194e+08	1.53304e+08	2.13268e+07
Siphoneugena occidentalis	222	3	1.41853e+08	1.53118e+08	1.15187e+08
Macrolobium gracile	232	35	1.49739e+08	1.52672e+08	5.77486e+07
Maprounea guianensis	206	74	1.55457e+08	1.52631e+08	7.15955e+07
Leopoldinia pulchra	207	4	1.48499e+08	1.52466e+08	1.25303e+08
Pouteria filipes	367	139	1.52228e+08	1.5227e+08	1.67512e+07
Croton cuneatus	161	39	1.50706e+08	1.51849e+08	4.40575e+07
Matayba guianensis	222	37	1.44973e+08	1.51373e+08	4.42502e+07
Naucleopsis ulei	193	98	1.54673e+08	1.50958e+08	4.03549e+07
Gustavia coriacea	173	6	1.52598e+08	1.50652e+08	7.65623e+07
Xylopia frutescens	114	27	1.5252e+08	1.50605e+08	6.24747e+07
Sloanea robusta	244	24	1.51029e+08	1.506e+08	4.5285e+07
Pouteria venosa	263	94	1.50086e+08	1.50286e+08	3.08416e+07
Eschweilera micrantha	923	108	1.44587e+08	1.50065e+08	2.02522e+07
Hymenaea parvifolia	196	97	1.48551e+08	1.5004e+08	1.9928e+07
Protium polybotryum	365	75	1.48908e+08	1.49922e+08	3.07198e+07
Virola mollissima	190	96	1.54255e+08	1.49768e+08	3.10399e+07
Diospyros guianensis	509	56	1.48901e+08	1.49716e+08	4.15909e+07
Licania laxiflora	530	66	1.48402e+08	1.49593e+08	3.76368e+07
Protium crassipetalum	181	70	1.46453e+08	1.4871e+08	3.71523e+07
Lecythis confertiflora	459	38	1.49411e+08	1.48467e+08	3.28185e+07
Clarisia biflora	365	118	1.49325e+08	1.47702e+08	1.71188e+07
Sloanea latifolia	170	69	1.46423e+08	1.47579e+08	3.53502e+07
Hasseltia floribunda	175	55	1.47293e+08	1.47261e+08	6.31942e+07
Eschweilera cyathiformis	258	40	1.37992e+08	1.46277e+08	6.11457e+07
Eugenia patrisii	312	126	1.45575e+08	1.46166e+08	1.95756e+07
Pouteria bilocularis	228	108	1.44375e+08	1.45939e+08	2.72732e+07
Swartzia reticulata	334	86	1.45407e+08	1.4551e+08	1.82442e+07
Unonopsis duckei	334	111	1.43656e+08	1.44596e+08	1.69599e+07
Mora paraensis	635	19	1.39632e+08	1.44573e+08	4.56584e+07
Ocotea splendens	140	55	1.49612e+08	1.44481e+08	5.46319e+07
Aspidosperma spruceanum	240	107	1.41232e+08	1.44129e+08	2.98671e+07
Xylopia sericea	214	41	1.38801e+08	1.43568e+08	5.86197e+07
Maquira calophylla	260	156	1.43718e+08	1.43256e+08	1.42882e+07
Catostemma commune	343	38	1.44532e+08	1.43123e+08	2.99336e+07
Zygia inaequalis	296	35	1.39562e+08	1.4274e+08	3.67417e+07
Tachigali melanocarpa	95	34	1.39385e+08	1.42131e+08	4.3244e+07
Martiodendron elatum	86	33	1.41735e+08	1.41628e+08	7.94599e+07
Micrandropsis scleroxylon	287	27	1.42921e+08	1.41544e+08	4.92133e+07
Macrolobium microcalyx	258	44	1.43334e+08	1.41178e+08	3.17984e+07
Pouteria engleri	319	104	1.42533e+08	1.41056e+08	2.33201e+07
Sorocea guilleminiana	262	92	1.39791e+08	1.40892e+08	3.0677e+07
Qualea rosea	433	41	1.44367e+08	1.40722e+08	3.43879e+07
Perebea xanthochyma	325	90	1.41557e+08	1.40634e+08	1.99064e+07
Guarea purusana	147	52	1.46081e+08	1.40512e+08	3.10283e+07
Lueheopsis rosea	202	98	1.37843e+08	1.40254e+08	2.61965e+07
Eschweilera rufifolia	313	67	1.37145e+08	1.39719e+08	1.93351e+07
Quararibea duckei	416	14	1.35235e+08	1.39332e+08	4.84699e+07
Tabebuia insignis	570	23	1.41861e+08	1.39239e+08	4.73495e+07
Hymenopus latifolius	195	60	1.3671e+08	1.39084e+08	3.59736e+07
Combretum leprosum	225	8	1.39221e+08	1.38422e+08	7.49508e+07
Onychopetalum amazonicum	229	83	1.38775e+08	1.38356e+08	1.79837e+07
Terminalia oblonga	230	72	1.38895e+08	1.38307e+08	3.24876e+07
Pradosia schomburgkiana	437	32	1.36058e+08	1.37764e+08	3.77236e+07
Amphirrhox longifolia	187	71	1.39482e+08	1.37563e+08	3.08905e+07
Eschweilera carinata	66	25	1.38904e+08	1.3734e+08	5.83232e+07
Micropholis williamii	313	109	1.36175e+08	1.36678e+08	1.31716e+07
Cordia alliodora	210	75	1.3559e+08	1.36469e+08	2.27006e+07
Eschweilera collina	371	104	1.36733e+08	1.36298e+08	2.4154e+07
Swartzia tomentifera	140	33	1.34406e+08	1.35631e+08	5.17641e+07
Eschweilera ovata	198	22	1.31811e+08	1.35149e+08	3.85262e+07
Guazuma ulmifolia	257	74	1.32185e+08	1.35067e+08	2.28864e+07
Ecclinusa ramiflora	189	74	1.35496e+08	1.35058e+08	2.85065e+07
Licaria guianensis	261	124	1.36225e+08	1.34901e+08	2.83701e+07
Matayba arborescens	207	50	1.39109e+08	1.34813e+08	3.19368e+07
Amanoa oblongifolia	120	18	1.35123e+08	1.34797e+08	5.60385e+07
Ficus maxima	263	92	1.3154e+08	1.34324e+08	2.06926e+07
Inga splendens	207	63	1.31516e+08	1.34289e+08	3.78527e+07
Abarema laeta	235	74	1.31916e+08	1.34276e+08	2.06226e+07
Ceiba pentandra	168	89	1.3537e+08	1.34083e+08	2.26302e+07
Virola multinervia	212	137	1.31958e+08	1.33535e+08	2.31025e+07
Brosimum alicastrum	250	73	1.33879e+08	1.33491e+08	2.59382e+07
Micropholis maguirei	141	6	1.27497e+08	1.33428e+08	7.45076e+07
Andira unifoliolata	181	86	1.32273e+08	1.33268e+08	4.48569e+07
Hymenopus intrapetiolaris	135	18	1.36483e+08	1.33176e+08	4.63162e+07
Anaxagorea brevipes	203	29	1.29066e+08	1.32614e+08	7.71675e+07
Cecropia ficifolia	260	70	1.30286e+08	1.32572e+08	4.35661e+07
Couratari macrosperma	95	37	1.35922e+08	1.32571e+08	2.67283e+07
Corythophora alta	218	71	1.29853e+08	1.32025e+08	2.78176e+07
Neea divaricata	201	63	1.34926e+08	1.31997e+08	3.48737e+07
Licania hypoleuca	175	64	1.30015e+08	1.31421e+08	3.43323e+07
Erisma calcaratum	106	16	1.39339e+08	1.31295e+08	5.02491e+07
Pouteria eugeniifolia	307	160	1.3041e+08	1.31267e+08	1.2101e+07
Duroia duckei	137	26	1.3153e+08	1.31261e+08	6.59973e+07
Bocoa viridiflora	313	107	1.29768e+08	1.30624e+08	2.17904e+07
Myrciaria floribunda	191	106	1.31668e+08	1.30473e+08	3.29909e+07
Ruizterania retusa	389	11	1.25424e+08	1.30355e+08	6.03644e+07
Parkia pendula	170	126	1.30184e+08	1.30178e+08	2.08843e+07
Inga heterophylla	216	82	1.27737e+08	1.30164e+08	2.22081e+07
Jacaratia spinosa	164	62	1.30303e+08	1.2969e+08	2.30555e+07
Jacaratia digitata	262	77	1.3071e+08	1.29666e+08	3.12887e+07
Bocoa prouacensis	736	66	1.26975e+08	1.29646e+08	2.59471e+07
Pogonophora schomburgkiana	380	103	1.26918e+08	1.29026e+08	2.07624e+07
Naucleopsis glabra	144	55	1.34357e+08	1.28864e+08	3.77723e+07
Tapura guianensis	383	105	1.319e+08	1.28462e+08	2.15607e+07
Eriotheca globosa	286	121	1.2882e+08	1.28298e+08	2.50339e+07
Ocotea canaliculata	255	85	1.2558e+08	1.27319e+08	2.35763e+07
Ocotea schomburgkiana	471	35	1.22352e+08	1.27207e+08	2.59338e+07
Miconia poeppigii	207	34	1.23295e+08	1.26872e+08	4.52777e+07
Alchorneopsis floribunda	212	112	1.245e+08	1.26461e+08	1.85848e+07
Heisteria acuminata	177	81	1.2313e+08	1.26345e+08	2.78038e+07
Allantoma decandra	180	95	1.26605e+08	1.26263e+08	1.75767e+07
Guatteria procera	106	35	1.20877e+08	1.25982e+08	4.25518e+07
Triplaris americana	251	58	1.25146e+08	1.25634e+08	3.04131e+07
Caraipa grandifolia	211	47	1.23638e+08	1.25483e+08	2.45187e+07
Peltogyne gracilipes	117	3	1.28644e+08	1.24973e+08	9.56334e+07
Emmotum floribundum	140	18	1.3016e+08	1.24942e+08	5.0135e+07
Protium crenatum	182	35	1.24076e+08	1.24892e+08	3.31717e+07
Xylopia ligustrifolia	214	33	1.23446e+08	1.24169e+08	5.1856e+07
Mouriri nigra	170	76	1.23646e+08	1.24054e+08	3.80851e+07
Hebepetalum humiriifolium	377	134	1.22544e+08	1.24015e+08	1.60483e+07
Protium guianense	259	89	1.26963e+08	1.2331e+08	2.60647e+07
Tachigali guianensis	201	84	1.24055e+08	1.2295e+08	1.79399e+07
Croton matourensis	267	96	1.22415e+08	1.22824e+08	1.70851e+07
Trichilia claussenii	52	2	1.24327e+08	1.22675e+08	8.88386e+07
Hieronyma oblonga	246	65	1.20409e+08	1.22411e+08	3.03524e+07
Swartzia cardiosperma	278	64	1.20722e+08	1.22368e+08	2.05874e+07
Pseudoxandra cuspidata	141	11	1.22446e+08	1.22363e+08	3.91813e+07
Conceveiba rhytidocarpa	167	62	1.21796e+08	1.22101e+08	1.97016e+07
Poecilanthe parviflora	23	8	1.17009e+08	1.2183e+08	3.25844e+07
Campsiandra comosa	118	24	1.19657e+08	1.21685e+08	2.79866e+07
Swartzia arborescens	260	145	1.22541e+08	1.21405e+08	1.4926e+07
Sterculia apetala	202	90	1.2097e+08	1.2136e+08	1.76437e+07
Swartzia bannia	570	21	1.10143e+08	1.21262e+08	4.95462e+07
Matayba opaca	553	32	1.1614e+08	1.2125e+08	3.36075e+07
Ocotea javitensis	176	73	1.18714e+08	1.21246e+08	1.81375e+07
Piranhea longepedunculata	273	8	1.21471e+08	1.21245e+08	4.17848e+07
Carapa surinamensis	395	79	1.2023e+08	1.21067e+08	2.24433e+07
Parkia nitida	315	161	1.20162e+08	1.20668e+08	1.26037e+07
Naucleopsis krukovii	270	87	1.1861e+08	1.20569e+08	1.81528e+07
Guarea grandifolia	319	97	1.20874e+08	1.20352e+08	1.91637e+07
Tachigali vulgaris	288	26	1.11687e+08	1.19662e+08	5.53287e+07
Licania rodriguesii	68	36	1.18324e+08	1.19612e+08	5.85565e+07
Eschweilera amazoniciformis	211	34	1.20069e+08	1.19155e+08	4.78443e+07
Micrandra minor	132	14	1.17896e+08	1.18904e+08	3.3688e+07
Ocotea cujumary	188	84	1.19503e+08	1.18691e+08	3.46908e+07
Guarea carinata	171	77	1.17153e+08	1.18639e+08	2.84417e+07
Lindackeria paludosa	200	63	1.19211e+08	1.18405e+08	1.93627e+07
Erisma bicolor	158	74	1.19212e+08	1.18391e+08	3.0648e+07
Calyptranthes crebra	130	28	1.17903e+08	1.18036e+08	3.57146e+07
Leptolobium nitens	180	19	1.13813e+08	1.1786e+08	3.57648e+07
Coussarea albescens	172	27	1.1879e+08	1.17511e+08	6.00932e+07
Pouteria campanulata	185	101	1.1557e+08	1.16798e+08	2.3482e+07
Tovomita calophyllophylla	137	12	1.20444e+08	1.1633e+08	4.20936e+07
Eschweilera romeu-cardosoi	282	56	1.15401e+08	1.16234e+08	2.0223e+07
Crudia amazonica	148	26	1.15438e+08	1.16161e+08	3.59192e+07
Chrysophyllum pomiferum	225	105	1.15886e+08	1.15746e+08	1.67741e+07
Ocotea percurrens	286	90	1.14924e+08	1.15477e+08	1.18962e+07
Cedrela odorata	155	96	1.16751e+08	1.15446e+08	1.5875e+07
Anaxagorea dolichocarpa	193	35	1.21436e+08	1.15355e+08	3.96771e+07
Handroanthus impetiginosus	151	54	1.11798e+08	1.14846e+08	2.58488e+07
Swartzia laevicarpa	257	55	1.12503e+08	1.14764e+08	2.75698e+07
Guatteria scytophylla	209	58	1.11808e+08	1.1429e+08	2.33605e+07
Pouteria gomphiifolia	147	19	1.18363e+08	1.13901e+08	3.62346e+07
Protium grandifolium	196	68	1.13346e+08	1.13703e+08	1.89989e+07
Micropholis casiquiarensis	132	50	1.15853e+08	1.13702e+08	3.73199e+07
Lecointea amazonica	152	54	1.12299e+08	1.13565e+08	2.52035e+07
Inga auristellae	249	79	1.148e+08	1.13561e+08	2.49688e+07
Samanea saman	24	8	1.13415e+08	1.13389e+08	4.67882e+07
Dendropanax arboreus	201	73	1.14135e+08	1.13231e+08	1.74037e+07
Micropholis melinoniana	308	79	1.14587e+08	1.1283e+08	2.17534e+07
Peltogyne heterophylla	57	4	1.12988e+08	1.12504e+08	5.21347e+07
Bixa arborea	125	38	1.12271e+08	1.12396e+08	2.52468e+07
Cupania oblongifolia	48	2	1.15306e+08	1.12049e+08	6.88227e+07
Sloanea grandiflora	216	101	1.10423e+08	1.11653e+08	1.41581e+07
Duguetia marcgraviana	186	28	1.12066e+08	1.11483e+08	5.03363e+07
Erisma laurifolium	161	17	1.09111e+08	1.11202e+08	3.14914e+07
Guatteria discolor	187	50	1.08207e+08	1.11178e+08	2.57381e+07
Eugenia florida	170	85	1.12584e+08	1.11039e+08	2.21243e+07
Pouteria jariensis	274	130	1.09756e+08	1.1094e+08	1.14659e+07
Vantanea parviflora	324	148	1.09299e+08	1.10656e+08	1.0745e+07
Virola flexuosa	207	92	1.12442e+08	1.10524e+08	1.31699e+07
Ampelocera ruizii	127	39	1.10529e+08	1.10505e+08	3.04424e+07
Pouteria durlandii	190	100	1.1063e+08	1.10378e+08	1.53338e+07
Inga gracilifolia	214	122	1.09944e+08	1.101e+08	1.247e+07
Mouriri acutiflora	289	34	1.08248e+08	1.09984e+08	6.40267e+07
Ocotea corymbosa	46	2	1.10698e+08	1.09943e+08	7.1325e+07
Theobroma obovatum	129	50	1.09489e+08	1.09855e+08	2.31158e+07
Inga laurina	248	64	1.0916e+08	1.09729e+08	2.21506e+07
Ruizodendron ovale	333	77	1.10522e+08	1.09661e+08	1.44063e+07
Terminalia viridiflora	158	59	1.0704e+08	1.08636e+08	2.77364e+07
Mouriri angulicosta	184	37	1.07674e+08	1.0854e+08	5.49956e+07
Terminalia parvifolia	146	103	1.09143e+08	1.07978e+08	1.47248e+07
Eschweilera chartaceifolia	180	54	1.17691e+08	1.07845e+08	3.60572e+07
Astrocaryum chonta	333	24	1.06998e+08	1.07752e+08	3.39226e+07
Galipea trifoliata	161	34	1.08584e+08	1.07749e+08	2.10631e+07
Richeria grandis	206	81	1.0998e+08	1.07569e+08	1.85777e+07
Eschweilera alata	241	26	1.05212e+08	1.07287e+08	2.20493e+07
Ferdinandusa rudgeoides	221	17	1.03383e+08	1.07119e+08	5.54096e+07
Annona exsucca	137	55	1.04385e+08	1.06375e+08	2.33672e+07
Tachigali bracteosa	201	38	1.02795e+08	1.06283e+08	2.82701e+07
Lecythis pisonis	188	98	1.07326e+08	1.06206e+08	1.26531e+07
Lecythis poiteaui	354	110	1.06346e+08	1.05743e+08	1.56913e+07
Licania leptostachya	453	15	9.19646e+07	1.05713e+08	4.93213e+07
Pradosia surinamensis	94	8	1.08739e+08	1.05639e+08	4.63468e+07
Anomalocalyx uleanus	84	17	1.06244e+08	1.05621e+08	4.22767e+07
Swartzia ingifolia	124	63	1.02396e+08	1.04659e+08	2.38398e+07
Iryanthera crassifolia	128	38	1.03317e+08	1.04441e+08	2.86305e+07
Trichilia poeppigii	269	68	1.05981e+08	1.04275e+08	1.49707e+07
Simaba guianensis	139	52	1.05286e+08	1.04213e+08	3.81008e+07
Pouteria virescens	130	59	1.08015e+08	1.04208e+08	2.66399e+07
Vitex triflora	151	98	1.04408e+08	1.03897e+08	1.65041e+07
Candolleodendron brachystachyum	232	55	1.03686e+08	1.03883e+08	1.24505e+07
Sacoglottis ceratocarpa	128	30	1.01774e+08	1.03882e+08	4.87256e+07
Acioa longipendula	258	112	1.02616e+08	1.03572e+08	9.4684e+06
Aniba canelilla	170	91	1.00922e+08	1.03239e+08	1.38355e+07
Cynometra bauhiniifolia	102	18	1.16035e+08	1.03202e+08	4.54327e+07
Inga umbellifera	221	122	1.02769e+08	1.02756e+08	1.71934e+07
Coccoloba mollis	153	64	1.02346e+08	1.02632e+08	2.6411e+07
Leptobalanus latus	162	49	1.03283e+08	1.02426e+08	2.06608e+07
Vochysia ferruginea	196	28	9.75016e+07	1.02256e+08	3.45337e+07
Aspidosperma discolor	147	47	1.0138e+08	1.02146e+08	2.23282e+07
Pouteria krukovii	217	84	1.02206e+08	1.01915e+08	1.11183e+07
Brownea grandiceps	329	51	9.7922e+07	1.01814e+08	1.87005e+07
Eperua rubiginosa	588	10	1.02181e+08	1.0181e+08	5.39041e+07
Inga cinnamomea	178	61	1.00102e+08	1.01792e+08	1.94699e+07
Trichilia rubra	193	80	9.97177e+07	1.01473e+08	1.91135e+07
Pouteria oppositifolia	237	76	1.01327e+08	1.0135e+08	1.33266e+07
Brownea coccinea	124	25	1.00525e+08	1.01289e+08	3.32854e+07
Trigynaea duckei	191	35	9.92053e+07	1.01275e+08	3.59379e+07
Zollernia paraensis	85	30	1.00142e+08	1.00909e+08	3.2715e+07
Sloanea tuerckheimii	77	33	1.01908e+08	1.00851e+08	6.43314e+07
Guarea pterorhachis	251	57	1.00617e+08	1.00669e+08	2.42022e+07
Myrcia fallax	144	90	9.91603e+07	1.00253e+08	2.26767e+07
Micropholis mensalis	139	40	1.03231e+08	1.002e+08	2.53903e+07
Trichilia elegans	155	34	9.6214e+07	9.9968e+07	4.81706e+07
Terminalia macrophylla	100	43	9.62735e+07	9.98618e+07	2.44056e+07
Sterigmapetalum obovatum	113	55	1.00034e+08	9.98363e+07	1.80322e+07
Ocotea cernua	190	88	9.99881e+07	9.98341e+07	1.79334e+07
Protium nitidifolium	160	76	9.90253e+07	9.9752e+07	1.768e+07
Cordia ucayaliensis	181	79	9.87637e+07	9.95494e+07	1.27943e+07
Browneopsis ucayalina	186	23	1.02336e+08	9.94396e+07	5.10368e+07
Cabralea canjerana	171	62	9.87459e+07	9.9301e+07	3.08662e+07
Pouteria decorticans	274	68	9.94817e+07	9.92858e+07	1.51888e+07
Cariniana micrantha	98	64	9.91313e+07	9.90512e+07	1.70584e+07
Pachira nitida	98	10	9.94715e+07	9.88515e+07	4.87564e+07
Crudia glaberrima	217	41	9.95899e+07	9.88301e+07	1.92726e+07
Quiina paraensis	63	25	1.00397e+08	9.85268e+07	3.74829e+07
Pera bicolor	209	67	9.7756e+07	9.84458e+07	1.884e+07
Connarus perrottetii	120	43	9.56038e+07	9.8067e+07	3.00981e+07
Virola theiodora	60	20	9.89013e+07	9.77825e+07	2.73548e+07
Pouteria vernicosa	196	97	9.81602e+07	9.74785e+07	1.42538e+07
Symmeria paniculata	176	25	9.34823e+07	9.73986e+07	4.68226e+07
Micropholis acutangula	234	70	9.63459e+07	9.73212e+07	1.25626e+07
Talisia squarrosa	438	31	9.45782e+07	9.72711e+07	2.32489e+07
Eperua jenmanii	161	5	1.04059e+08	9.69156e+07	5.55064e+07
Ambelania acida	289	153	9.78789e+07	9.67851e+07	9.06191e+06
Maburea trinervis	465	7	9.68526e+07	9.65051e+07	3.90515e+07
Sterculia apeibophylla	179	68	9.67054e+07	9.63074e+07	2.06518e+07
Couepia bracteosa	199	96	9.82564e+07	9.60192e+07	1.55073e+07
Swartzia cuspidata	145	49	9.4997e+07	9.6017e+07	2.0821e+07
Bribria apiculata	439	18	8.82722e+07	9.5951e+07	3.50015e+07
Pouteria sagotiana	126	32	9.71883e+07	9.59447e+07	2.98666e+07
Pouteria laevigata	193	63	9.42499e+07	9.58847e+07	2.65795e+07
Cecropia concolor	108	36	9.45143e+07	9.57997e+07	1.89646e+07
Hirtella gracilipes	176	12	9.65961e+07	9.57177e+07	5.29187e+07
Xylopia calophylla	166	31	9.23885e+07	9.56405e+07	2.99689e+07
Vantanea guianensis	210	97	9.31455e+07	9.52518e+07	1.34238e+07
Sterculia frondosa	170	86	9.56524e+07	9.50652e+07	1.62765e+07
Ocotea argyrophylla	155	77	9.52984e+07	9.48664e+07	2.17013e+07
Trichilia lecointei	144	28	9.59833e+07	9.47049e+07	2.02609e+07
Miconia nervosa	39	2	9.34483e+07	9.46239e+07	5.61905e+07
Lueheopsis hoehnei	233	2	8.95683e+07	9.44705e+07	9.68054e+07
Grias neuberthii	322	39	9.84117e+07	9.43994e+07	2.04955e+07
Guarea pubescens	211	76	9.42786e+07	9.43839e+07	1.82017e+07
Brosimum potabile	111	69	9.61505e+07	9.42888e+07	2.11619e+07
Clarisia ilicifolia	73	40	9.5327e+07	9.41184e+07	1.69679e+07
Inga pezizifera	277	70	9.58804e+07	9.39781e+07	1.57781e+07
Pouteria petiolata	173	70	9.35696e+07	9.38242e+07	1.07014e+07
Caraipa tereticaulis	127	9	9.57088e+07	9.37726e+07	5.38787e+07
Tachigali setifera	79	32	9.97581e+07	9.36638e+07	2.54184e+07
Calatola costaricensis	286	42	9.12865e+07	9.32847e+07	2.31911e+07
Rhodothyrsus macrophyllus	140	38	9.37473e+07	9.32689e+07	2.65703e+07
Conceveiba martiana	114	61	9.45025e+07	9.32589e+07	1.81095e+07
Tovomita schomburgkii	231	55	9.1373e+07	9.31293e+07	1.92456e+07
Inga brachystachys	161	78	9.33159e+07	9.2721e+07	1.33655e+07
Couma catingae	64	14	9.38446e+07	9.2506e+07	3.91722e+07
Duguetia quitarensis	182	64	8.99299e+07	9.20832e+07	1.54537e+07
Ocotea glomerata	187	58	9.13274e+07	9.1789e+07	3.01229e+07
Cariniana domestica	25	7	8.89338e+07	9.17318e+07	4.42615e+07
Cynometra longicuspis	122	27	9.23869e+07	9.16842e+07	2.60185e+07
Sloanea laurifolia	129	68	9.26139e+07	9.14631e+07	2.27434e+07
Heisteria barbata	78	42	8.91807e+07	9.11479e+07	2.82024e+07
Pseudomalmea diclina	264	58	9.04521e+07	9.10402e+07	1.66424e+07
Sloanea durissima	139	58	8.94151e+07	9.09254e+07	2.38819e+07
Protium ferrugineum	94	46	9.36592e+07	9.09198e+07	3.03692e+07
Lindackeria latifolia	118	45	9.19051e+07	9.06273e+07	1.74734e+07
Lacmellea aculeata	364	124	8.93241e+07	9.05815e+07	9.05438e+06
Ecclinusa lanceolata	139	57	8.58993e+07	9.04519e+07	2.71801e+07
Ruptiliocarpon caracolito	104	14	8.85424e+07	9.00046e+07	5.17198e+07
Inga punctata	257	86	8.7132e+07	8.98594e+07	1.20871e+07
Mouriri myrtifolia	108	27	8.83675e+07	8.97663e+07	3.22604e+07
Tovomita choisyana	109	39	8.61997e+07	8.9591e+07	2.67813e+07
Simaba orinocensis	143	40	8.75182e+07	8.95507e+07	2.10279e+07
Simira rubescens	104	43	8.9996e+07	8.94607e+07	2.03725e+07
Protium puncticulatum	181	32	9.13597e+07	8.9268e+07	2.23003e+07
Xylopia spruceana	106	18	9.2074e+07	8.90117e+07	3.15386e+07
Astrocaryum gynacanthum	461	12	9.16094e+07	8.90055e+07	5.67099e+07
Dodecastigma integrifolium	145	15	8.67384e+07	8.89405e+07	3.08641e+07
Couratari multiflora	253	86	8.74161e+07	8.88436e+07	1.46497e+07
Maytenus guyanensis	114	64	9.8073e+07	8.86743e+07	2.44492e+07
Inga ingoides	140	40	8.83085e+07	8.83627e+07	1.73124e+07
Hymenaea oblongifolia	204	95	8.77051e+07	8.82504e+07	1.18546e+07
Chrysophyllum amazonicum	119	53	8.94393e+07	8.81123e+07	4.10403e+07
Eschweilera gigantea	144	43	8.84058e+07	8.80122e+07	1.78534e+07
Ruizterania albiflora	350	116	8.65635e+07	8.77111e+07	1.74781e+07
Lonchocarpus spiciflorus	280	31	8.59195e+07	8.70915e+07	2.04625e+07
Mabea angularis	190	50	8.91243e+07	8.70518e+07	1.76979e+07
Lecythis holcogyne	255	98	8.58269e+07	8.69192e+07	1.23778e+07
Heisteria ovata	134	50	8.79268e+07	8.67752e+07	2.4538e+07
Inga ruiziana	223	87	8.46435e+07	8.66762e+07	1.40992e+07
Chelyocarpus chuco	106	11	8.46779e+07	8.65904e+07	4.74901e+07
Nectandra pulverulenta	125	49	8.90862e+07	8.65513e+07	3.66169e+07
Zanthoxylum acuminatum	89	23	8.27325e+07	8.64469e+07	3.85239e+07
Diospyros artanthifolia	163	70	8.72996e+07	8.63976e+07	1.86898e+07
Lacunaria jenmanii	140	102	8.45358e+07	8.62953e+07	1.57414e+07
Pouteria ambelaniifolia	199	80	8.49493e+07	8.61768e+07	1.52578e+07
Pouteria bangii	166	78	8.36105e+07	8.61144e+07	1.86268e+07
Peltogyne excelsa	135	36	8.50694e+07	8.61056e+07	2.68138e+07
Sextonia rubra	254	127	8.60203e+07	8.60972e+07	1.43254e+07
Dacryodes chimantensis	112	39	8.63712e+07	8.6008e+07	1.48076e+07
Tachigali formicarum	141	37	8.36964e+07	8.53036e+07	2.80968e+07
Dacryodes nitens	197	75	8.48446e+07	8.51892e+07	1.4395e+07
Macrolobium suaveolens	135	38	8.47427e+07	8.51841e+07	3.05226e+07
Scleronema praecox	93	22	8.53006e+07	8.48981e+07	2.49032e+07
Moquilea brittoniana	200	71	8.32201e+07	8.4894e+07	1.30405e+07
Diospyros poeppigiana	134	31	8.24823e+07	8.4696e+07	2.53845e+07
Aspidosperma album	171	62	8.49178e+07	8.46016e+07	1.63927e+07
Xylopia polyantha	97	37	8.58936e+07	8.45346e+07	2.5864e+07
Cecropia obtusa	360	91	8.40503e+07	8.44117e+07	1.37093e+07
Humiria balsamifera	208	44	8.12442e+07	8.41832e+07	2.10248e+07
Myrocarpus frondosus	74	12	8.43445e+07	8.40516e+07	2.59273e+07
Dicymbe altsonii	276	7	8.10745e+07	8.38282e+07	3.90154e+07
Trichilia pachypoda	195	26	8.11689e+07	8.29346e+07	3.34114e+07
Ocotea cymbarum	98	33	8.17115e+07	8.29328e+07	1.87293e+07
Eugenia cupulata	118	69	8.16384e+07	8.28464e+07	1.5164e+07
Aspidosperma cylindrocarpon	138	16	7.9774e+07	8.26167e+07	3.56574e+07
Dinizia excelsa	114	73	8.35861e+07	8.25915e+07	1.79457e+07
Chrysophyllum lucentifolium	136	62	8.34472e+07	8.24185e+07	1.90082e+07
Quiina florida	146	77	8.37188e+07	8.23114e+07	9.85501e+06
Nectandra hihua	152	10	8.38672e+07	8.21897e+07	5.55114e+07
Micropholis splendens	87	38	8.13998e+07	8.21756e+07	2.22827e+07
Cynometra spruceana	103	19	8.98047e+07	8.2162e+07	2.35414e+07
Chaunochiton kappleri	188	115	8.13714e+07	8.20738e+07	1.16219e+07
Pourouma villosa	173	77	8.24551e+07	8.20628e+07	2.26486e+07
Theobroma sylvestre	193	65	8.27717e+07	8.20509e+07	1.50399e+07
Iryanthera obovata	101	8	8.24059e+07	8.19217e+07	4.36629e+07
Parkia panurensis	125	55	8.16465e+07	8.19065e+07	1.68073e+07
Unonopsis glaucopetala	306	51	8.07983e+07	8.18259e+07	1.30336e+07
Terminalia congesta	68	50	7.91795e+07	8.16883e+07	2.53754e+07
Licaria chrysophylla	160	78	8.57983e+07	8.16058e+07	1.96796e+07
Duroia genipoides	98	20	8.00584e+07	8.14689e+07	2.64983e+07
Simaba polyphylla	165	117	8.12546e+07	8.13755e+07	1.36746e+07
Neoraputia paraensis	107	6	8.2093e+07	8.12839e+07	6.7754e+07
Micropholis resinifera	192	45	7.9747e+07	8.09025e+07	1.17283e+07
Xylopia emarginata	113	19	7.92489e+07	8.08648e+07	4.12914e+07
Miconia argyrophylla	249	48	7.81248e+07	8.079e+07	2.24484e+07
Zygia ramiflora	137	49	8.07221e+07	8.05661e+07	1.88722e+07
Didymocistus chrysadenius	91	6	8.12491e+07	8.04554e+07	4.25213e+07
Macrolobium multijugum	95	25	7.86074e+07	8.04104e+07	2.19412e+07
Pleuranthodendron lindenii	109	37	8.23172e+07	8.03388e+07	2.04851e+07
Trichilia solitudinis	205	58	7.78327e+07	8.02818e+07	1.48497e+07
Ocotea nigrescens	85	44	8.02178e+07	8.02675e+07	3.80203e+07
Licania elliptica	120	16	7.97966e+07	7.98869e+07	3.29588e+07
Stryphnodendron polystachyum	137	89	7.99682e+07	7.98296e+07	8.7527e+06
Couratari oligantha	121	23	7.94063e+07	7.96996e+07	2.56127e+07
Lueheopsis rugosa	98	44	7.94916e+07	7.95308e+07	2.04366e+07
Leptobalanus sprucei	166	72	7.97752e+07	7.93403e+07	1.71072e+07
Calycophyllum megistocaulum	141	42	8.31939e+07	7.89196e+07	2.45859e+07
Compsoneura capitellata	147	53	7.85734e+07	7.87541e+07	1.53305e+07
Licania blackii	113	34	7.85879e+07	7.86314e+07	2.18858e+07
Miconia minutiflora	130	43	7.80176e+07	7.84026e+07	1.81409e+07
Qualea acuminata	105	26	7.73652e+07	7.81667e+07	2.75224e+07
Rhigospira quadrangularis	97	32	7.84899e+07	7.79396e+07	2.25426e+07
Heisteria duckei	107	47	7.71181e+07	7.78118e+07	1.25745e+07
Pouteria peruviensis	172	51	7.61457e+07	7.76713e+07	1.12563e+07
Warszewiczia schwackei	166	53	7.66457e+07	7.73512e+07	1.43007e+07
Lueheopsis duckeana	54	35	7.73647e+07	7.71675e+07	2.02988e+07
Conceveiba terminalis	153	42	7.67523e+07	7.7138e+07	1.48353e+07
Hirtella excelsa	137	56	7.89309e+07	7.70723e+07	1.74567e+07
Bocageopsis canescens	71	17	7.53829e+07	7.70228e+07	2.78319e+07
Maclura tinctoria	111	25	7.54499e+07	7.6984e+07	3.35636e+07
Casearia sylvestris	163	93	7.59178e+07	7.68587e+07	1.17976e+07
Dacryodes peruviana	153	51	7.78516e+07	7.67776e+07	2.15392e+07
Tabernaemontana cymosa	83	28	7.51898e+07	7.66832e+07	2.87806e+07
Turpinia occidentalis	165	62	7.63274e+07	7.66453e+07	1.6681e+07
Eperua duckeana	177	29	7.52371e+07	7.65405e+07	1.68564e+07
Virola duckei	191	74	7.5398e+07	7.64918e+07	1.15336e+07
Mabea fistulifera	151	21	7.28986e+07	7.60741e+07	2.07361e+07
Aspidosperma carapanauba	66	36	7.7918e+07	7.60536e+07	1.79446e+07
Cupania diphylla	95	21	7.69748e+07	7.58591e+07	2.89973e+07
Guarea humaitensis	116	49	7.57272e+07	7.58574e+07	2.18059e+07
Protium glabrescens	156	48	7.48237e+07	7.58573e+07	1.56242e+07
Podocalyx loranthoides	63	11	7.41392e+07	7.57847e+07	2.73015e+07
Ficus insipida	92	36	7.70602e+07	7.56002e+07	2.21267e+07
Aspidosperma macrocarpon	98	23	7.44081e+07	7.55102e+07	2.89281e+07
Parahancornia surrogata	69	8	7.39731e+07	7.54519e+07	3.06061e+07
Pourouma acuminata	103	24	7.43205e+07	7.53443e+07	1.96289e+07
Meliosma herbertii	160	69	7.51895e+07	7.53291e+07	1.14186e+07
Helicostylis pedunculata	159	74	7.57742e+07	7.53021e+07	1.25223e+07
Rinorea lindeniana	109	29	7.65059e+07	7.51272e+07	2.46913e+07
Tachigali paraensis	230	84	7.27379e+07	7.51241e+07	1.14198e+07
Geissospermum urceolatum	55	35	7.36057e+07	7.50957e+07	4.18605e+07
Roupala montana	147	38	7.146e+07	7.5075e+07	1.95289e+07
Pachira aquatica	216	47	7.55871e+07	7.5045e+07	1.32651e+07
Couma guianensis	268	101	7.56171e+07	7.49872e+07	9.67407e+06
Rhabdodendron amazonicum	213	67	7.48939e+07	7.48601e+07	1.79166e+07
Pouteria ramiflora	95	18	7.66408e+07	7.4836e+07	2.97839e+07
Iryanthera polyneura	122	30	7.2939e+07	7.48322e+07	1.91958e+07
Inga oerstediana	206	93	7.48633e+07	7.48307e+07	1.04626e+07
Heterostemon conjugatus	70	9	7.40852e+07	7.44069e+07	2.54628e+07
Eschweilera laevicarpa	190	48	7.37461e+07	7.43725e+07	2.18101e+07
Virola peruviana	193	53	7.3014e+07	7.38931e+07	1.47807e+07
Mucoa duckei	97	30	7.30339e+07	7.37205e+07	2.19196e+07
Inga paraensis	136	64	7.44702e+07	7.36459e+07	1.09785e+07
Genipa americana	136	53	7.36779e+07	7.35954e+07	1.60051e+07
Terminalia dichotoma	148	41	7.2789e+07	7.35727e+07	1.40245e+07
Matisia bracteolosa	164	63	7.26974e+07	7.35491e+07	1.19377e+07
Xylopia parviflora	128	39	7.16208e+07	7.33425e+07	2.23726e+07
Sorocea pubivena	147	62	7.2657e+07	7.31832e+07	1.10962e+07
Astronium obliquum	127	57	7.30635e+07	7.31694e+07	1.41716e+07
Andira micrantha	148	78	7.33551e+07	7.3102e+07	1.13787e+07
Elizabetha princeps	188	9	7.43768e+07	7.29558e+07	2.81368e+07
Cecropia palmata	164	33	7.14902e+07	7.28817e+07	2.10916e+07
Chamaecrista adiantifolia	174	24	7.58169e+07	7.27471e+07	2.91036e+07
Pouteria fimbriata	164	90	7.22175e+07	7.2747e+07	9.99795e+06
Discocarpus spruceanus	60	10	8.10008e+07	7.25331e+07	2.80146e+07
Mauritia carana	64	12	7.2188e+07	7.19198e+07	2.15211e+07
Naucleopsis concinna	60	33	7.13942e+07	7.18806e+07	1.80309e+07
Qualea parviflora	60	4	6.58611e+07	7.16495e+07	4.96099e+07
Calyptranthes bipennis	157	62	7.28346e+07	7.16401e+07	1.07837e+07
Enterolobium maximum	107	30	7.00307e+07	7.15837e+07	2.2661e+07
Pterocarpus dubius	63	13	7.26865e+07	7.15537e+07	2.52572e+07
Machaerium acutifolium	127	24	6.78044e+07	7.15344e+07	1.6982e+07
Patinoa paraensis	296	15	7.03105e+07	7.1496e+07	3.96325e+07
Ceiba samauma	125	52	7.02599e+07	7.13194e+07	1.29353e+07
Terminalia oxycarpa	93	35	7.06188e+07	7.12291e+07	2.29979e+07
Talisia retusa	70	14	6.99606e+07	7.12081e+07	2.39877e+07
Rinorea flavescens	155	36	7.21108e+07	7.10835e+07	1.58466e+07
Pachira nervosa	92	34	6.73838e+07	7.10533e+07	2.34796e+07
Gustavia longifolia	298	57	6.82399e+07	7.096e+07	1.1105e+07
Anisophyllea guianensis	140	15	6.72097e+07	7.06186e+07	2.18538e+07
Pouteria freitasii	143	49	7.04597e+07	7.0281e+07	1.38488e+07
Byrsonima stipulacea	134	42	6.8006e+07	7.01251e+07	3.23968e+07
Ladenbergia amazonensis	110	27	6.87684e+07	7.01161e+07	1.8152e+07
Pouteria gardneri	93	15	6.58746e+07	7.00879e+07	4.45419e+07
Ocotea floribunda	195	81	7.07468e+07	7.0034e+07	1.016e+07
Margaritaria nobilis	152	63	6.97065e+07	6.9952e+07	1.39919e+07
Chrysophyllum gonocarpum	85	21	7.21206e+07	6.98694e+07	2.65687e+07
Vismia cayennensis	89	46	6.95826e+07	6.9775e+07	1.88174e+07
Stryphnodendron pulcherrimum	87	63	7.14411e+07	6.95131e+07	1.91835e+07
Guarea cinnamomea	119	54	6.93307e+07	6.94755e+07	1.13573e+07
Andira inermis	136	78	6.81585e+07	6.92407e+07	1.12301e+07
Brownea macrophylla	199	8	6.88476e+07	6.91615e+07	5.50469e+07
Casearia decandra	126	72	6.9653e+07	6.91117e+07	1.09883e+07
Sloanea terniflora	115	41	6.77255e+07	6.88164e+07	2.5407e+07
Talisia angustifolia	116	31	6.71015e+07	6.87537e+07	2.78232e+07
Talisia cerasina	97	41	6.88822e+07	6.8742e+07	1.86667e+07
Psidium acutangulum	97	24	7.09761e+07	6.84839e+07	2.7735e+07
Rhodostemonodaphne grandis	130	77	6.76669e+07	6.83756e+07	1.00841e+07
Pourouma cucura	130	39	7.06706e+07	6.83571e+07	1.67558e+07
Calyptranthes cuspidata	115	32	6.54681e+07	6.79215e+07	2.33453e+07
Vochysia inundata	163	24	6.7634e+07	6.78978e+07	2.46565e+07
Agonandra brasiliensis	89	52	6.78618e+07	6.77277e+07	1.24732e+07
Lecythis zabucajo	202	124	6.89032e+07	6.76545e+07	7.21856e+06
Clathrotropis brachypetala	167	37	6.85637e+07	6.75471e+07	1.56445e+07
Astrocaryum macrocalyx	271	10	6.49509e+07	6.74457e+07	2.54612e+07
Guatteria megalophylla	119	47	7.01379e+07	6.74226e+07	1.32382e+07
Rhodostemonodaphne kunthiana	92	45	6.79246e+07	6.7395e+07	2.00739e+07
Inga bourgonii	112	41	6.68476e+07	6.71784e+07	1.50509e+07
Trichilia pallida	154	70	6.65658e+07	6.6873e+07	1.07929e+07
Lecythis chartacea	102	43	6.98308e+07	6.68667e+07	1.49875e+07
Aniba citrifolia	117	46	6.66445e+07	6.66779e+07	2.18712e+07
Dendropanax palustris	64	10	6.64292e+07	6.65967e+07	2.40832e+07
Allantoma lineata	157	32	6.70884e+07	6.63959e+07	1.92727e+07
Aldina kunhardtiana	52	5	6.50592e+07	6.63155e+07	2.71689e+07
Centrolobium microchaete	91	7	6.71408e+07	6.62585e+07	2.71757e+07
Duroia macrophylla	130	74	6.64941e+07	6.62253e+07	1.01356e+07
Tachigali micropetala	61	31	6.5859e+07	6.61877e+07	2.22401e+07
Miconia splendens	120	33	6.51743e+07	6.61293e+07	1.71862e+07
Vismia guianensis	80	33	6.59215e+07	6.61066e+07	2.15147e+07
Oxandra espintana	261	23	6.47731e+07	6.60885e+07	3.04588e+07
Ocotea amazonica	118	54	6.66776e+07	6.59922e+07	1.39272e+07
Toulicia reticulata	40	15	6.70916e+07	6.57425e+07	3.28863e+07
Ocotea oblonga	159	58	6.54426e+07	6.57176e+07	1.18159e+07
Oenocarpus distichus	124	48	6.5962e+07	6.56907e+07	1.18564e+07
Micropholis gardneriana	226	6	6.47075e+07	6.56797e+07	5.30312e+07
Emmotum nitens	151	36	6.22543e+07	6.53891e+07	2.04835e+07
Inga acreana	172	71	6.40065e+07	6.53769e+07	1.2442e+07
Batesia floribunda	94	65	6.48282e+07	6.53008e+07	1.9151e+07
Platymiscium trinitatis	100	38	6.63199e+07	6.51989e+07	1.56486e+07
Diospyros capreifolia	144	87	6.54391e+07	6.51829e+07	9.93104e+06
Swartzia panacoco	178	83	6.61651e+07	6.50386e+07	1.02272e+07
Tapirira retusa	69	34	6.40873e+07	6.50309e+07	1.74783e+07
Dendropanax caucanus	138	46	6.41898e+07	6.49447e+07	1.32881e+07
Protium strumosum	144	73	6.4788e+07	6.48352e+07	1.05639e+07
Toulicia pulvinata	160	23	6.83133e+07	6.4813e+07	2.40994e+07
Aspidosperma schultesii	95	23	6.50065e+07	6.46352e+07	1.59305e+07
Endlicheria paniculata	75	30	6.47844e+07	6.44853e+07	2.27732e+07
Abuta grandifolia	72	25	6.22587e+07	6.4483e+07	3.02936e+07
Inga macrophylla	98	58	6.45296e+07	6.44491e+07	1.14431e+07
Cordiera macrophylla	97	27	6.06758e+07	6.44348e+07	2.32482e+07
Vochysia guianensis	224	39	6.2562e+07	6.43044e+07	1.6288e+07
Clathrotropis nitida	85	13	6.23517e+07	6.42966e+07	2.37283e+07
Tovomita obovata	201	36	6.34772e+07	6.41562e+07	1.71738e+07
Cordia tetrandra	137	46	6.43029e+07	6.40027e+07	1.37484e+07
Bathysa bathysoides	77	4	5.85226e+07	6.39701e+07	5.11535e+07
Duroia saccifera	154	52	6.26661e+07	6.39307e+07	2.01446e+07
Caryocar villosum	100	75	6.33421e+07	6.37972e+07	1.72941e+07
Swartzia laurifolia	83	45	6.50025e+07	6.35499e+07	1.29432e+07
Cordia goeldiana	54	29	6.19415e+07	6.33516e+07	1.69107e+07
Neea madeirana	94	34	6.08162e+07	6.2962e+07	1.97236e+07
Iryanthera paradoxa	76	24	6.30659e+07	6.29583e+07	1.60906e+07
Aniba panurensis	91	44	6.46118e+07	6.29405e+07	1.99078e+07
Balizia pedicellaris	184	91	6.28023e+07	6.28872e+07	8.89252e+06
Duguetia stelechantha	109	66	6.26901e+07	6.27646e+07	1.39233e+07
Pourouma melinonii	105	40	6.33523e+07	6.24988e+07	2.62548e+07
Hymenopus divaricatus	268	32	5.88725e+07	6.24228e+07	1.35688e+07
Gaulettia parillo	140	32	6.54603e+07	6.24004e+07	4.17546e+07
Licania bracteata	114	70	6.32242e+07	6.22424e+07	1.13512e+07
Batocarpus amazonicus	127	56	6.17378e+07	6.22204e+07	1.31399e+07
Duroia eriopila	165	44	6.21281e+07	6.22064e+07	1.20357e+07
Sorocea muriculata	75	27	6.03081e+07	6.21917e+07	1.87222e+07
Vatairea sericea	57	38	6.07094e+07	6.21629e+07	2.32066e+07
Cassipourea guianensis	321	57	6.1044e+07	6.19609e+07	1.35456e+07
Duguetia surinamensis	188	68	6.57402e+07	6.1881e+07	1.28583e+07
Diospyros vestita	75	40	6.33752e+07	6.18457e+07	1.34167e+07
Protium pilosum	95	44	6.06547e+07	6.17454e+07	2.11897e+07
Pentagonia amazonica	149	22	5.99019e+07	6.1574e+07	2.14145e+07
Sloanea obtusifolia	79	22	6.3611e+07	6.15175e+07	2.74124e+07
Coussapoa trinervia	98	49	6.12213e+07	6.14762e+07	1.0552e+07
Croton palanostigma	67	16	6.18011e+07	6.13513e+07	1.82614e+07
Miconia holosericea	84	17	5.99086e+07	6.13074e+07	2.76104e+07
Tetrathylacium macrophyllum	217	49	6.40638e+07	6.1249e+07	1.44835e+07
Duguetia uniflora	115	5	6.00349e+07	6.12328e+07	3.19863e+07
Myroxylon balsamum	131	57	6.07093e+07	6.1149e+07	1.23426e+07
Perebea longepedunculata	61	20	5.96843e+07	6.09839e+07	1.82381e+07
Xylopia micans	76	30	6.20735e+07	6.09832e+07	1.56568e+07
Tabebuia roseoalba	116	6	5.76815e+07	6.09419e+07	2.89379e+07
Dussia tessmannii	70	50	6.20771e+07	6.08018e+07	1.75868e+07
Annona papilionella	200	66	5.95223e+07	6.06948e+07	1.43699e+07
Ocotea myriantha	89	41	5.92519e+07	6.06866e+07	1.37464e+07
Aniba guianensis	106	53	5.79047e+07	6.06586e+07	1.33223e+07
Pouteria ephedrantha	186	34	6.0661e+07	6.05713e+07	1.57321e+07
Trichilia surinamensis	175	51	6.12172e+07	6.04644e+07	1.55899e+07
Pouteria williamii	111	39	5.92208e+07	6.04523e+07	1.314e+07
Pachira flaviflora	358	31	5.88702e+07	6.04514e+07	1.89789e+07
Eschweilera rhododendrifolia	127	42	5.97026e+07	6.01231e+07	1.14552e+07
Huberodendron swietenioides	67	36	6.01797e+07	6.01021e+07	1.27354e+07
Tachigali melinonii	238	67	5.94995e+07	5.99334e+07	1.54409e+07
Trichilia adolfi	90	23	6.51056e+07	5.97803e+07	2.67595e+07
Handroanthus ochraceus	48	20	5.89602e+07	5.96643e+07	1.72861e+07
Annona hypoglauca	92	17	5.77659e+07	5.96576e+07	1.89687e+07
Mouriri duckeana	144	69	5.9466e+07	5.95697e+07	7.81578e+06
Geissospermum reticulatum	40	17	5.8872e+07	5.9514e+07	2.49256e+07
Crudia aromatica	181	12	5.98065e+07	5.93993e+07	2.45229e+07
Eugenia coffeifolia	104	34	6.27726e+07	5.93755e+07	1.59086e+07
Unonopsis rufescens	287	67	5.98789e+07	5.93594e+07	1.10974e+07
Inga cylindrica	91	38	5.96366e+07	5.93572e+07	1.28788e+07
Terminalia tetraphylla	81	44	5.92637e+07	5.93005e+07	1.09213e+07
Vochysia haenkeana	56	7	5.5698e+07	5.89047e+07	3.59617e+07
Vatairea erythrocarpa	115	57	5.8079e+07	5.8821e+07	1.07779e+07
Neea macrophylla	136	60	5.87035e+07	5.87277e+07	1.11308e+07
Lacunaria crenata	137	88	5.90374e+07	5.84707e+07	9.0963e+06
Ferdinandusa chlorantha	69	21	6.15781e+07	5.84398e+07	1.92953e+07
Swartzia argentea	64	18	5.8337e+07	5.83309e+07	1.44761e+07
Rinorea pubiflora	211	42	5.6905e+07	5.83246e+07	1.1073e+07
Guatteria dura	52	13	5.48493e+07	5.81585e+07	2.65823e+07
Ziziphus cinnamomum	88	33	6.00571e+07	5.81409e+07	1.87912e+07
Siparuna cuspidata	169	76	5.67427e+07	5.81148e+07	9.03495e+06
Endlicheria formosa	78	43	5.7885e+07	5.80934e+07	1.51198e+07
Copaifera langsdorffii	76	14	5.56653e+07	5.78597e+07	2.95543e+07
Sterculia tessmannii	143	59	5.82943e+07	5.7844e+07	9.65963e+06
Heisteria densifrons	91	52	5.88419e+07	5.77234e+07	1.53833e+07
Talisia esculenta	56	17	5.71057e+07	5.75748e+07	1.84636e+07
Tachigali vasquezii	48	9	5.79817e+07	5.75128e+07	2.39525e+07
Aptandra tubicina	73	32	5.93849e+07	5.75088e+07	1.43857e+07
Zygia divaricata	94	14	5.72434e+07	5.74309e+07	2.7674e+07
Monopteryx inpae	133	30	5.65724e+07	5.74137e+07	1.48288e+07
Protium gallosum	96	49	5.74614e+07	5.73197e+07	1.728e+07
Coussarea hirticalyx	44	7	5.49186e+07	5.71669e+07	3.35283e+07
Trattinnickia lawrancei	88	48	5.81426e+07	5.70274e+07	1.22947e+07
Caryocar microcarpum	80	27	5.52726e+07	5.69462e+07	1.36488e+07
Aniba williamsii	84	56	5.77573e+07	5.69455e+07	1.30156e+07
Ficus trigona	133	36	5.56548e+07	5.68169e+07	2.38896e+07
Couroupita guianensis	78	35	5.78264e+07	5.65163e+07	1.4581e+07
Pseudobombax longiflorum	58	5	5.40273e+07	5.64593e+07	3.62807e+07
Hirtella lightioides	101	27	6.18228e+07	5.64005e+07	2.21338e+07
Protium morii	104	23	5.67552e+07	5.63762e+07	1.54647e+07
Chomelia tenuiflora	76	24	5.51545e+07	5.6376e+07	1.63891e+07
Heliocarpus americanus	85	23	5.47661e+07	5.63624e+07	2.46386e+07
Peltogyne floribunda	127	12	5.5329e+07	5.62142e+07	2.32395e+07
Anacardium spruceanum	131	90	5.66511e+07	5.61739e+07	7.53041e+06
Guatteria blepharophylla	97	23	5.87453e+07	5.60983e+07	2.22034e+07
Luehea candicans	97	9	5.43936e+07	5.60808e+07	3.3343e+07
Sterculia colombiana	168	54	5.49438e+07	5.59333e+07	8.96446e+06
Oxandra sphaerocarpa	80	11	5.57297e+07	5.57809e+07	1.73495e+07
Garcinia gardneriana	71	38	5.54272e+07	5.57451e+07	1.12032e+07
Haploclathra paniculata	50	7	5.82246e+07	5.55875e+07	3.45692e+07
Iryanthera coriacea	58	22	5.513e+07	5.55852e+07	1.88301e+07
Chrysophyllum ucuquirana-branca	99	38	5.50749e+07	5.55374e+07	1.74229e+07
Inga acrocephala	119	51	5.54034e+07	5.55111e+07	1.21242e+07
Casearia aculeata	96	29	5.73899e+07	5.54929e+07	1.89635e+07
Inga chartacea	154	74	5.48102e+07	5.53128e+07	8.65848e+06
Bagassa guianensis	61	46	5.47009e+07	5.53113e+07	1.40835e+07
Pouteria retinervis	148	79	5.42622e+07	5.53092e+07	6.17054e+06
Licania harlingii	107	57	5.44635e+07	5.49967e+07	9.46828e+06
Ormosia excelsa	102	10	5.59217e+07	5.48558e+07	2.45752e+07
Syagrus sancona	77	13	5.30119e+07	5.46925e+07	2.03484e+07
Pagamea plicata	64	8	5.34401e+07	5.45803e+07	3.01791e+07
Dicorynia paraensis	48	8	5.37524e+07	5.44615e+07	2.9923e+07
Ficus americana	75	40	5.40608e+07	5.43831e+07	1.28428e+07
Aniba hostmanniana	113	72	5.55396e+07	5.42456e+07	1.08351e+07
Ormosia coutinhoi	256	34	5.32778e+07	5.4142e+07	1.20504e+07
Coussarea paniculata	95	19	5.37193e+07	5.3991e+07	2.69619e+07
Ocotea bofo	109	44	5.21188e+07	5.37562e+07	1.04516e+07
Pouteria oblanceolata	117	62	5.29586e+07	5.36901e+07	8.77828e+06
Sandwithia heterocalyx	58	11	5.40619e+07	5.36126e+07	2.14602e+07
Guarea trunciflora	114	56	5.32164e+07	5.34876e+07	8.66074e+06
Miconia ceramicarpa	277	10	5.15928e+07	5.3479e+07	2.78695e+07
Alchornea glandulosa	119	36	5.07976e+07	5.33277e+07	1.96282e+07
Myracrodruon urundeuva	105	7	4.94913e+07	5.32925e+07	2.61483e+07
Elvasia elvasioides	237	6	5.44925e+07	5.31422e+07	4.77143e+07
Eugenia stictopetala	129	26	5.16487e+07	5.31105e+07	1.71576e+07
Virola venosa	126	67	5.3572e+07	5.27815e+07	8.14561e+06
Lacmellea arborescens	80	38	5.23093e+07	5.27616e+07	1.42498e+07
Ilex vismiifolia	45	17	5.50989e+07	5.26886e+07	2.44847e+07
Manilkara inundata	84	33	5.20965e+07	5.26424e+07	1.62731e+07
Eugenia ramiflora	90	51	5.3872e+07	5.26091e+07	7.39814e+06
Pradosia mutisii	47	4	5.51483e+07	5.25264e+07	2.95547e+07
Miconia dispar	85	36	5.11313e+07	5.24822e+07	1.48483e+07
Annona montana	51	29	5.20599e+07	5.24767e+07	2.63504e+07
Corythophora rimosa	138	52	5.34608e+07	5.22489e+07	7.97668e+06
Eschweilera eperuetorum	124	27	5.17788e+07	5.22236e+07	1.05776e+07
Schizolobium parahyba	62	38	5.34742e+07	5.21153e+07	1.18487e+07
Swartzia corrugata	71	50	5.19953e+07	5.19492e+07	1.25579e+07
Byrsonima japurensis	58	26	5.04486e+07	5.18076e+07	1.35767e+07
Tovomita grata	169	22	5.305e+07	5.17711e+07	1.93036e+07
Sloanea garckeana	131	53	5.12853e+07	5.17448e+07	1.30937e+07
Erisma splendens	73	18	5.16496e+07	5.16411e+07	1.52995e+07
Hirtella elongata	63	25	5.44171e+07	5.14889e+07	1.27245e+07
Eschweilera tenuifolia	80	13	4.90285e+07	5.14726e+07	2.40844e+07
Macoubea guianensis	118	63	5.05569e+07	5.14214e+07	1.28328e+07
Heisteria coccinea	52	13	5.13379e+07	5.1353e+07	1.38758e+07
Pouteria lucumifolia	51	18	5.3848e+07	5.13526e+07	2.18264e+07
Vitex calothyrsa	43	4	5.34145e+07	5.1335e+07	3.44938e+07
Licaria brasiliensis	83	43	5.16196e+07	5.13159e+07	1.29019e+07
Guatteria modesta	119	53	4.94449e+07	5.12675e+07	9.39178e+06
Caraipa richardiana	101	13	5.35418e+07	5.1206e+07	2.33842e+07
Vantanea macrocarpa	103	50	5.18469e+07	5.11505e+07	9.10279e+06
Hevea benthamiana	65	11	4.87186e+07	5.11449e+07	2.50807e+07
Couepia obovata	77	44	5.22269e+07	5.10356e+07	1.35057e+07
Batocarpus costaricensis	89	35	5.23717e+07	5.09925e+07	1.6023e+07
Aniba burchellii	85	36	5.29028e+07	5.09727e+07	1.60734e+07
Alibertia edulis	45	23	4.951e+07	5.09054e+07	2.45017e+07
Duguetia calycina	153	56	5.08726e+07	5.08456e+07	9.22209e+06
Nectandra cissiflora	88	36	5.00989e+07	5.07975e+07	1.44841e+07
Parinari klugii	96	34	4.96823e+07	5.0717e+07	1.42117e+07
Talisia hexaphylla	137	56	5.06568e+07	5.06721e+07	1.14474e+07
Cupania cinerea	78	27	5.11504e+07	5.05159e+07	1.65806e+07
Allophylus scrobiculatus	156	17	4.84402e+07	5.03803e+07	2.69931e+07
Abarema adenophora	78	41	5.06345e+07	5.02494e+07	9.52914e+06
Hymenopus caudatus	114	56	5.01725e+07	5.00415e+07	9.99385e+06
Macoubea sprucei	48	17	5.62612e+07	4.99843e+07	2.80826e+07
Pagamea coriacea	75	16	5.07886e+07	4.9867e+07	1.58516e+07
Vochysia obidensis	86	21	4.84705e+07	4.96792e+07	2.2338e+07
Ocotea petalanthera	104	49	4.87992e+07	4.96292e+07	8.11655e+06
Pseudima frutescens	35	20	5.05537e+07	4.95998e+07	2.86009e+07
Dipteryx magnifica	87	65	4.94234e+07	4.9547e+07	1.00719e+07
Stenostomum acreanum	186	15	4.91148e+07	4.93105e+07	2.40851e+07
Protium neglectum	148	27	4.73417e+07	4.92055e+07	1.36752e+07
Hymenolobium pulcherrimum	42	28	4.92925e+07	4.91405e+07	1.42764e+07
Crudia oblonga	101	24	5.09277e+07	4.91138e+07	1.63235e+07
Alchornea castaneifolia	37	4	4.71626e+07	4.91075e+07	3.57351e+07
Casearia pitumba	74	52	4.86152e+07	4.90354e+07	1.12449e+07
Naucleopsis ternstroemiiflora	84	29	4.7753e+07	4.89943e+07	1.5166e+07
Garcinia benthamiana	192	55	4.87802e+07	4.89098e+07	1.05156e+07
Couepia bernardii	88	10	4.96989e+07	4.89008e+07	1.64776e+07
Parinari campestris	156	47	4.90998e+07	4.87944e+07	9.54758e+06
Mouriri vernicosa	100	22	4.92855e+07	4.87277e+07	2.0283e+07
Inga sapindoides	69	36	4.83781e+07	4.8548e+07	1.21662e+07
Croton tessmannii	110	28	4.81819e+07	4.83729e+07	1.52763e+07
Endlicheria bracteolata	95	21	4.76191e+07	4.83291e+07	8.09513e+06
Byrsonima crispa	66	35	4.74967e+07	4.83182e+07	1.26946e+07
Oenocarpus minor	20	4	4.76393e+07	4.82196e+07	3.99011e+07
Eriotheca macrophylla	70	28	4.97973e+07	4.81535e+07	1.61058e+07
Ptychopetalum olacoides	128	65	4.89384e+07	4.796e+07	6.44733e+06
Cespedesia spathulata	73	27	4.76996e+07	4.79428e+07	1.52417e+07
Crudia bracteata	371	27	5.28447e+07	4.79326e+07	1.37287e+07
Heisteria laxiflora	100	36	4.72705e+07	4.77992e+07	1.77824e+07
Tovomita umbellata	99	37	4.69618e+07	4.77893e+07	9.94696e+06
Anacardium parvifolium	79	50	4.74375e+07	4.76233e+07	9.73391e+06
Eugenia lambertiana	61	28	4.64338e+07	4.75682e+07	1.41535e+07
Perebea tessmannii	64	38	4.65437e+07	4.75281e+07	1.38655e+07
Cochlospermum orinocense	72	15	4.98539e+07	4.74509e+07	2.55112e+07
Banara nitida	41	17	4.74848e+07	4.74433e+07	2.41332e+07
Terminalia guyanensis	144	43	4.80163e+07	4.74166e+07	8.74125e+06
Ocotea matogrossensis	92	26	4.64789e+07	4.73114e+07	3.33291e+07
Copaifera reticulata	92	62	4.59255e+07	4.72062e+07	9.03652e+06
Siparuna cristata	76	38	4.79957e+07	4.71461e+07	1.62737e+07
Caryocar pallidum	69	42	4.73855e+07	4.70235e+07	9.80673e+06
Couratari oblongifolia	72	31	4.62542e+07	4.69673e+07	1.42346e+07
Hymenolobium excelsum	50	37	4.7901e+07	4.69446e+07	1.01768e+07
Cecropia engleriana	121	57	4.51676e+07	4.69364e+07	9.02216e+06
Dacryodes roraimensis	52	17	4.66617e+07	4.69182e+07	1.34026e+07
Iryanthera tessmannii	73	19	4.98724e+07	4.6883e+07	2.81706e+07
Cenostigma macrophyllum	184	1	4.56436e+07	4.68356e+07	4.6641e+07
Inga leiocalycina	144	63	4.53396e+07	4.67714e+07	8.47102e+06
Croton tricolor	219	6	4.69015e+07	4.67295e+07	3.90733e+07
Parahancornia fasciculata	130	86	4.6691e+07	4.67207e+07	7.4516e+06
Socratea salazarii	151	12	4.6671e+07	4.659e+07	1.49849e+07
Panopsis sessilifolia	67	13	4.52312e+07	4.65649e+07	2.98138e+07
Leonia cymosa	77	43	4.63578e+07	4.65645e+07	9.99084e+06
Aniba parviflora	98	53	4.61112e+07	4.65125e+07	1.07028e+07
Catostemma sclerophyllum	138	10	4.65688e+07	4.63322e+07	2.20304e+07
Swietenia macrophylla	32	18	4.62184e+07	4.62959e+07	1.18509e+07
Panopsis rubescens	80	20	4.49443e+07	4.62831e+07	1.42466e+07
Mezilaurus synandra	47	25	4.69704e+07	4.62806e+07	1.24044e+07
Chrysophyllum cuneifolium	118	72	4.62084e+07	4.62601e+07	6.87163e+06
Pentaplaris davidsmithii	145	12	4.5198e+07	4.62037e+07	1.31522e+07
Tetrastylidium peruvianum	84	32	4.50658e+07	4.62027e+07	8.95841e+06
Couma utilis	104	14	4.51685e+07	4.62017e+07	1.56263e+07
Miconia mirabilis	96	29	4.56665e+07	4.61993e+07	1.25921e+07
Mezilaurus duckei	102	62	4.65143e+07	4.61407e+07	7.35363e+06
Endlicheria anomala	53	13	4.51118e+07	4.60485e+07	1.77236e+07
Vochysia citrifolia	13	6	4.69455e+07	4.59863e+07	2.46912e+07
Peltogyne venosa	179	61	4.45989e+07	4.5881e+07	7.05037e+06
Helicostylis elegans	62	34	4.55383e+07	4.58173e+07	8.81565e+06
Eugenia moschata	97	67	4.65959e+07	4.57669e+07	6.31384e+06
Guatteria foliosa	95	20	4.47098e+07	4.57475e+07	2.01347e+07
Elvasia calophyllea	104	3	4.34725e+07	4.57108e+07	3.40315e+07
Marlierea schomburgkiana	156	24	4.5067e+07	4.56981e+07	2.35829e+07
Herrania mariae	48	13	4.58387e+07	4.55069e+07	2.20733e+07
Byrsonima densa	125	52	4.54001e+07	4.55062e+07	7.85515e+06
Platycarpum orinocense	31	9	4.46488e+07	4.55025e+07	2.71679e+07
Dialypetalanthus fuscescens	51	22	4.52123e+07	4.54601e+07	9.50409e+06
Virola marleneae	54	12	4.47462e+07	4.53935e+07	1.48408e+07
Himatanthus bracteatus	143	37	4.30383e+07	4.52885e+07	1.24576e+07
Vochysia revoluta	66	3	4.37469e+07	4.52703e+07	2.74977e+07
Miconia gratissima	63	18	4.28784e+07	4.5267e+07	3.17634e+07
Batocarpus orinocensis	122	50	4.54616e+07	4.52077e+07	7.31879e+06
Platymiscium pinnatum	91	52	4.46764e+07	4.516e+07	9.70941e+06
Antonia ovata	150	35	4.61201e+07	4.50684e+07	1.7721e+07
Duguetia odorata	52	21	4.8892e+07	4.49494e+07	1.89144e+07
Licaria armeniaca	73	20	4.25997e+07	4.4916e+07	1.61926e+07
Inga disticha	68	19	4.31455e+07	4.48309e+07	1.90455e+07
Humiriastrum excelsum	79	33	4.58006e+07	4.4764e+07	1.60088e+07
Pouteria manaosensis	68	44	4.48888e+07	4.47449e+07	1.09768e+07
Botryarrhena pendula	73	35	4.47215e+07	4.4536e+07	8.81709e+06
Byrsonima incarnata	61	18	4.35268e+07	4.44982e+07	2.83356e+07
Pausandra macropetala	132	42	4.38722e+07	4.44115e+07	9.15356e+06
Manilkara cavalcantei	65	30	4.50841e+07	4.4378e+07	9.45937e+06
Homalium guianense	49	15	4.28784e+07	4.43309e+07	2.03199e+07
Ephedranthus amazonicus	105	56	4.37766e+07	4.43029e+07	6.98743e+06
Mezilaurus sprucei	44	21	4.27567e+07	4.42415e+07	1.43502e+07
Bellucia dichotoma	96	18	4.54666e+07	4.41933e+07	1.95682e+07
Agonandra silvatica	96	67	4.4551e+07	4.40215e+07	6.65621e+06
Senna silvestris	59	21	4.21456e+07	4.40125e+07	1.65605e+07
Swartzia klugii	67	10	4.36704e+07	4.39314e+07	1.51289e+07
Siparuna poeppigii	102	42	4.4452e+07	4.38837e+07	6.36381e+06
Guatteria guianensis	100	50	4.60154e+07	4.38804e+07	1.11282e+07
Mabea occidentalis	71	15	4.41221e+07	4.38509e+07	1.45007e+07
Humiriastrum cuspidatum	44	13	4.22232e+07	4.38469e+07	1.89912e+07
Dulacia candida	72	59	4.38451e+07	4.37844e+07	8.34233e+06
Simira cordifolia	106	24	4.20695e+07	4.36318e+07	2.38629e+07
Andira surinamensis	85	40	4.44593e+07	4.35961e+07	9.7513e+06
Ocotea neblinae	38	18	4.29452e+07	4.35343e+07	1.2365e+07
Stryphnodendron paniculatum	92	60	4.38938e+07	4.34021e+07	6.27877e+06
Platypodium elegans	102	29	4.03553e+07	4.32554e+07	1.33325e+07
Ophiocaryon heterophyllum	71	25	4.2656e+07	4.31529e+07	9.28704e+06
Aldina latifolia	44	9	4.18875e+07	4.31086e+07	2.33832e+07
Inga cayennensis	66	38	4.22552e+07	4.31012e+07	1.232e+07
Mouriri collocarpa	95	57	4.29532e+07	4.30718e+07	8.6703e+06
Guatteria decurrens	44	28	4.4575e+07	4.29782e+07	1.20392e+07
Touroulia guianensis	94	60	4.31355e+07	4.29321e+07	7.75743e+06
Croton trombetensis	97	23	4.24522e+07	4.2922e+07	8.07603e+06
Duguetia lepidota	64	2	4.34277e+07	4.29033e+07	3.24875e+07
Protium balsamiferum	17	2	4.107e+07	4.28929e+07	3.45065e+07
Tachigali alba	90	49	4.25681e+07	4.27129e+07	6.54423e+06
Chimarrhis barbata	54	26	4.14308e+07	4.2582e+07	1.38251e+07
Mouriri brachyanthera	71	33	4.2082e+07	4.24143e+07	1.63375e+07
Piptadenia viridiflora	78	6	4.25604e+07	4.23785e+07	2.02282e+07
Spiranthera guianensis	58	3	4.5854e+07	4.2357e+07	2.56211e+07
Vouacapoua macropetala	285	3	4.20792e+07	4.23561e+07	4.1821e+07
Pagamea guianensis	62	13	4.06129e+07	4.21307e+07	1.81075e+07
Eugenia punicifolia	115	8	4.32907e+07	4.21161e+07	3.05444e+07
Licaria martiniana	52	28	4.29422e+07	4.20254e+07	2.06592e+07
Dicypellium manausense	26	10	4.16505e+07	4.19646e+07	1.51604e+07
Pouteria opposita	91	62	4.12235e+07	4.17824e+07	7.92995e+06
Pouteria rostrata	97	56	4.03546e+07	4.17468e+07	7.40246e+06
Inga neblinensis	31	1	4.56504e+07	4.17221e+07	3.81476e+07
Limadendron hostmannii	190	15	3.93279e+07	4.16744e+07	2.09697e+07
Amanoa gracillima	71	3	5.136e+07	4.1365e+07	3.47389e+07
Marlierea spruceana	54	20	4.06029e+07	4.13583e+07	1.69366e+07
Erythroxylum citrifolium	38	23	4.07015e+07	4.12741e+07	1.52519e+07
Licania pallida	75	52	4.04846e+07	4.12124e+07	7.66745e+06
Siparuna glycycarpa	64	31	4.10587e+07	4.11714e+07	1.68907e+07
Alchornea grandiflora	24	1	4.08354e+07	4.11632e+07	4.07649e+07
Marlierea caudata	36	7	4.29468e+07	4.11375e+07	2.54683e+07
Tovomita macrophylla	65	24	4.1194e+07	4.11282e+07	1.1615e+07
Xylopia plowmanii	56	3	4.10511e+07	4.11131e+07	3.70525e+07
Xylopia uniflora	34	3	4.27019e+07	4.10852e+07	2.53453e+07
Styrax guyanensis	53	20	4.20863e+07	4.07691e+07	1.49423e+07
Calophyllum longifolium	60	12	3.88281e+07	4.07627e+07	2.19051e+07
Gaulettia racemosa	50	10	3.9815e+07	4.07109e+07	2.77846e+07
Hymenopus reticulatus	67	29	4.02804e+07	4.06559e+07	1.26832e+07
Trichilia cipo	78	27	4.01426e+07	4.04749e+07	1.02338e+07
Inga grandiflora	37	30	4.06744e+07	4.02702e+07	1.0762e+07
Zygia lathetica	57	16	3.99536e+07	4.01869e+07	1.75925e+07
Dalbergia inundata	33	3	3.92895e+07	4.01806e+07	2.80887e+07
Cordia scabrifolia	75	34	3.97323e+07	4.00927e+07	1.10002e+07
Sloanea rufa	53	35	4.06551e+07	4.00446e+07	8.07036e+06
Dendropanax macropodus	44	12	3.88649e+07	4.00239e+07	2.57756e+07
Mouriri guianensis	60	11	3.80353e+07	3.99535e+07	2.1198e+07
Miconia bubalina	80	17	3.92532e+07	3.99056e+07	1.66165e+07
Wettinia maynensis	128	37	3.9708e+07	3.98906e+07	7.5285e+06
Inga microcalyx	85	43	3.95451e+07	3.98643e+07	6.97725e+06
Ormosia macrocalyx	38	17	3.98302e+07	3.97757e+07	1.11805e+07
Xylopia aromatica	130	25	3.87545e+07	3.97177e+07	1.17213e+07
Rinorea paniculata	50	8	3.98183e+07	3.97079e+07	2.03826e+07
Ochthocosmus multiflorus	124	2	3.67731e+07	3.96549e+07	3.38043e+07
Bixa orellana	109	32	3.83995e+07	3.96137e+07	1.1148e+07
Inga stipularis	91	61	3.95634e+07	3.95566e+07	6.41679e+06
Pouteria stipulifera	26	11	3.96626e+07	3.94853e+07	2.04258e+07
Chrysochlamys membranacea	143	35	4.11952e+07	3.94234e+07	9.20369e+06
Stryphnodendron guianense	44	29	3.92186e+07	3.93801e+07	1.02414e+07
Pouteria erythrochrysa	80	42	4.00246e+07	3.93713e+07	9.57857e+06
Swartzia oblanceolata	148	51	3.86241e+07	3.93502e+07	8.20901e+06
Jacaranda macrocarpa	74	29	3.81484e+07	3.92894e+07	7.63371e+06
Zanthoxylum huberi	22	16	3.87447e+07	3.92811e+07	1.68671e+07
Miconia lepidota	39	19	4.11049e+07	3.91724e+07	1.24141e+07
Naucleopsis oblongifolia	70	32	3.94314e+07	3.91475e+07	7.36119e+06
Ruizterania cassiquiarensis	49	20	3.82293e+07	3.90995e+07	1.29294e+07
Emmotum fagifolium	127	35	3.87736e+07	3.90912e+07	9.60429e+06
Aniba kappleri	62	27	3.92994e+07	3.90519e+07	1.53806e+07
Senegalia multipinnata	48	29	3.87244e+07	3.90114e+07	7.38268e+06
Chrysophyllum manaosense	56	36	3.8846e+07	3.89916e+07	1.05246e+07
Semaphyllanthe obovata	46	15	3.72038e+07	3.89563e+07	2.6147e+07
Ouratea spruceana	164	3	3.91782e+07	3.88786e+07	2.83971e+07
Matayba elegans	52	16	4.00539e+07	3.87999e+07	1.13971e+07
Hirtella glandulosa	203	39	3.61291e+07	3.86934e+07	1.59604e+07
Cecropia polystachya	61	17	3.80009e+07	3.86724e+07	1.72334e+07
Dipteryx punctata	64	46	3.85804e+07	3.85877e+07	9.55823e+06
Terminalia fagifolia	26	1	3.51519e+07	3.85322e+07	3.70148e+07
Albizia subdimidiata	35	11	3.63944e+07	3.8443e+07	1.47251e+07
Pouteria macrocarpa	60	14	3.83138e+07	3.84282e+07	1.49352e+07
Hymenolobium sericeum	42	25	3.80668e+07	3.82865e+07	1.17999e+07
Gustavia poeppigiana	50	12	3.67881e+07	3.82221e+07	1.33922e+07
Oxandra euneura	72	16	3.72214e+07	3.81453e+07	1.19344e+07
Miconia tomentosa	54	17	3.77712e+07	3.81031e+07	1.65525e+07
Sloanea synandra	76	52	3.82823e+07	3.80522e+07	6.6639e+06
Parinari parilis	53	32	3.77296e+07	3.80299e+07	8.2041e+06
Discophora guianensis	89	53	3.82885e+07	3.80003e+07	7.10427e+06
Platonia insignis	65	39	3.75274e+07	3.79726e+07	1.47061e+07
Sweetia fruticosa	52	10	3.8251e+07	3.78801e+07	1.53929e+07
Myrcia splendens	96	32	3.59358e+07	3.78565e+07	1.35143e+07
Eugenia omissa	63	44	3.8483e+07	3.77267e+07	7.12212e+06
Combretum laxum	62	26	3.59102e+07	3.74236e+07	1.05843e+07
Swartzia canescens	82	25	3.79581e+07	3.74139e+07	8.2963e+06
Inga brachyrhachis	58	27	3.59036e+07	3.74035e+07	1.36569e+07
Parkia velutina	105	67	3.69874e+07	3.73969e+07	5.57995e+06
Luehea speciosa	53	43	3.75261e+07	3.7382e+07	1.20849e+07
Vismia macrophylla	52	30	3.7005e+07	3.73042e+07	8.22176e+06
Guazuma crinita	94	14	3.52086e+07	3.73021e+07	1.81812e+07
Perebea angustifolia	61	34	4.02765e+07	3.726e+07	1.25811e+07
Theobroma microcarpum	27	12	3.85922e+07	3.71764e+07	1.09563e+07
Sloanea fragrans	97	32	3.59846e+07	3.71683e+07	8.325e+06
Cedrela fissilis	81	41	3.65889e+07	3.7167e+07	8.87506e+06
Diclinanona tessmannii	67	21	3.63766e+07	3.71588e+07	8.20451e+06
Annona neoinsignis	43	31	3.86053e+07	3.71507e+07	1.13757e+07
Protium giganteum	55	31	3.67269e+07	3.71384e+07	8.09463e+06
Caraipa heterocarpa	40	14	3.94829e+07	3.71361e+07	2.08988e+07
Eriotheca longipedicellata	41	21	3.82982e+07	3.70333e+07	1.2029e+07
Couepia chrysocalyx	60	24	3.63211e+07	3.70006e+07	1.04053e+07
Pradosia ptychandra	220	58	3.66844e+07	3.66697e+07	5.52699e+06
Diospyros tetrandra	106	12	3.53438e+07	3.64985e+07	1.34647e+07
Capparidastrum coimbranum	52	2	3.78774e+07	3.6377e+07	3.17524e+07
Inga gracilior	33	12	3.75995e+07	3.63712e+07	2.17989e+07
Cordia sagotii	123	48	3.54929e+07	3.63399e+07	1.0844e+07
Handroanthus uleanus	33	3	3.65971e+07	3.6286e+07	3.2099e+07
Dipteryx alata	72	23	3.42608e+07	3.62214e+07	1.21161e+07
Chromolucuma rubriflora	40	16	3.6525e+07	3.62117e+07	1.87566e+07
Ilex divaricata	94	7	3.47246e+07	3.62094e+07	1.92799e+07
Unonopsis stipitata	63	32	3.57435e+07	3.6208e+07	9.95061e+06
Parahancornia amara	133	4	3.70328e+07	3.61848e+07	3.43497e+07
Dulacia guianensis	65	41	3.67168e+07	3.61254e+07	8.0481e+06
Inga huberi	85	42	3.58537e+07	3.60536e+07	8.65784e+06
Dendropanax umbellatus	119	9	3.489e+07	3.59895e+07	1.66246e+07
Chamaecrista apoucouita	136	13	3.49219e+07	3.59718e+07	1.60416e+07
Licania parviflora	31	12	3.94632e+07	3.59152e+07	1.03786e+07
Terminalia corrugata	60	33	3.58867e+07	3.59099e+07	9.63895e+06
Duckeodendron cestroides	92	59	3.57278e+07	3.58978e+07	4.91728e+06
Aspidosperma multiflorum	71	12	3.32844e+07	3.58264e+07	1.55897e+07
Couroupita subsessilis	23	9	3.55802e+07	3.58215e+07	1.59828e+07
Pouteria melanopoda	147	49	3.70802e+07	3.57969e+07	6.72804e+06
Ruizterania trichanthera	65	21	3.43403e+07	3.57825e+07	9.00388e+06
Caryodendron orinocense	133	36	3.44419e+07	3.57684e+07	8.39641e+06
Inga vismiifolia	72	30	3.47526e+07	3.57296e+07	1.05102e+07
Alseis labatioides	69	18	3.56678e+07	3.57115e+07	9.53987e+06
Clusia hammeliana	32	2	3.32954e+07	3.56774e+07	3.08403e+07
Pouteria baehniana	94	22	3.41935e+07	3.56504e+07	1.20209e+07
Gaulettia canomensis	75	37	3.54384e+07	3.56183e+07	7.14001e+06
Leptobalanus parvifolius	27	6	3.40454e+07	3.56006e+07	1.37155e+07
Ormosia discolor	39	16	3.57416e+07	3.55554e+07	1.03217e+07
Swartzia jenmanii	132	13	3.4019e+07	3.55218e+07	1.61549e+07
Swartzia brachyrachis	62	36	3.49333e+07	3.54907e+07	8.6134e+06
Lepidocordia punctata	66	7	3.38749e+07	3.54697e+07	1.99459e+07
Sloanea sinemariensis	83	21	3.37205e+07	3.54611e+07	2.64434e+07
Ceiba chodatii	44	18	3.68528e+07	3.54436e+07	1.12883e+07
Casearia uleana	94	14	3.4277e+07	3.53273e+07	1.30233e+07
Platymiscium stipulare	58	29	3.47628e+07	3.52909e+07	7.98012e+06
Micropholis madeirensis	45	21	3.53233e+07	3.52788e+07	8.51642e+06
Bactris gasipaes	33	18	3.62075e+07	3.52462e+07	1.62232e+07
Erythrina dominguezii	5	2	3.73767e+07	3.52461e+07	2.58393e+07
Ocotea puberula	94	43	3.52615e+07	3.52429e+07	8.43243e+06
Curatella americana	77	9	3.38996e+07	3.50652e+07	1.65806e+07
Cordia sellowiana	31	19	3.45907e+07	3.48728e+07	1.53241e+07
Galipea jasminiflora	21	5	3.81474e+07	3.4867e+07	1.81197e+07
Calyptranthes multiflora	35	11	3.53283e+07	3.48595e+07	1.28384e+07
Guarea convergens	54	34	3.43346e+07	3.47511e+07	9.06951e+06
Pera glabrata	69	33	3.44424e+07	3.47437e+07	7.25519e+06
Posoqueria latifolia	198	65	3.40482e+07	3.46105e+07	6.74259e+06
Vochysia obscura	45	5	3.56332e+07	3.4541e+07	1.73807e+07
Tachigali ptychophysca	48	7	3.55677e+07	3.44417e+07	2.02547e+07
Marlierea umbraticola	86	51	3.45268e+07	3.44295e+07	5.87872e+06
Apeiba schomburgkii	46	20	3.60345e+07	3.43894e+07	9.13579e+06
Cathedra acuminata	66	45	3.34232e+07	3.43892e+07	6.46645e+06
Moronobea coccinea	123	43	3.42403e+07	3.42129e+07	6.81674e+06
Aspidosperma darienense	102	14	3.38739e+07	3.41214e+07	1.03405e+07
Inga pilosula	53	25	3.42559e+07	3.41161e+07	9.58089e+06
Licaria triandra	55	23	3.5342e+07	3.41145e+07	1.08481e+07
Leptobalanus granvillei	115	29	3.31474e+07	3.40422e+07	1.26701e+07
Hirtella rodriguesii	74	43	3.31767e+07	3.40155e+07	7.71614e+06
Inga sertulifera	94	59	3.42004e+07	3.39955e+07	6.47242e+06
Zygia coccinea	82	22	3.33206e+07	3.39705e+07	1.4339e+07
Lorostemon bombaciflorum	42	11	3.21252e+07	3.39491e+07	1.32603e+07
Ixora peruviana	59	20	3.49033e+07	3.38839e+07	1.13865e+07
Virola carinata	39	13	3.48222e+07	3.38573e+07	1.51549e+07
Inga alata	93	31	3.35484e+07	3.38496e+07	1.0707e+07
Randia armata	59	36	3.32247e+07	3.38391e+07	9.59143e+06
Ceiba insignis	53	15	3.18615e+07	3.38359e+07	1.40144e+07
Melicoccus oliviformis	53	12	3.28114e+07	3.38288e+07	1.34985e+07
Inga spectabilis	95	20	3.2045e+07	3.38011e+07	1.05663e+07
Nectandra longifolia	85	30	3.3704e+07	3.37435e+07	7.90171e+06
Terminalia argentea	44	17	3.32611e+07	3.37192e+07	1.10909e+07
Eschweilera juruensis	67	27	3.38138e+07	3.37171e+07	9.68211e+06
Licania sandwithii	71	40	3.37759e+07	3.35911e+07	8.17073e+06
Vatairea paraensis	66	42	3.31772e+07	3.35806e+07	8.49422e+06
Licania urceolaris	62	26	3.3291e+07	3.35176e+07	9.15101e+06
Dacryodes microcarpa	39	6	3.54042e+07	3.3484e+07	1.59526e+07
Eugenia ochrophloea	43	13	3.24132e+07	3.34573e+07	1.33121e+07
Stryphnodendron racemiferum	72	52	3.31016e+07	3.33697e+07	9.2172e+06
Byrsonima cydoniifolia	25	2	3.02706e+07	3.32533e+07	2.92481e+07
Gaulettia elata	50	36	3.44912e+07	3.31961e+07	1.06796e+07
Miconia ruficalyx	49	10	3.45401e+07	3.31376e+07	1.37867e+07
Hymenaea intermedia	45	34	3.30076e+07	3.29809e+07	7.69707e+06
Esenbeckia grandiflora	21	1	3.21068e+07	3.29803e+07	3.16529e+07
Virola obovata	106	35	3.09247e+07	3.27625e+07	7.60232e+06
Amanoa guianensis	46	28	3.22029e+07	3.26781e+07	9.27525e+06
Salacia impressifolia	32	17	3.29146e+07	3.26113e+07	1.9605e+07
Calyptranthes lucida	17	4	3.34496e+07	3.25716e+07	1.74907e+07
Pleurothyrium parviflorum	63	32	3.25557e+07	3.25346e+07	7.25308e+06
Mezilaurus lindaviana	30	13	3.20221e+07	3.23687e+07	1.00519e+07
Quararibea amazonica	80	7	3.15094e+07	3.23603e+07	1.67349e+07
Guarea scabra	79	37	3.18496e+07	3.23261e+07	7.33955e+06
Pseudomonotes tropenbosii	80	5	3.05703e+07	3.22171e+07	1.83751e+07
Ocotea douradensis	36	21	3.27963e+07	3.20812e+07	1.06094e+07
Moquilea minutiflora	95	18	3.09576e+07	3.208e+07	1.35978e+07
Couepia robusta	54	28	3.23063e+07	3.20516e+07	8.47739e+06
Iryanthera olacoides	145	21	3.06043e+07	3.19959e+07	8.68496e+06
Miconia cuspidata	58	12	3.03691e+07	3.19802e+07	1.89613e+07
Neea altissima	57	8	3.03872e+07	3.19785e+07	1.7555e+07
Parahancornia negroensis	32	3	3.10605e+07	3.18898e+07	1.95886e+07
Swartzia tessmannii	40	23	3.24066e+07	3.18463e+07	1.3103e+07
Inga obtusata	12	6	3.16765e+07	3.18451e+07	1.19622e+07
Abarema mataybifolia	100	53	3.18121e+07	3.17449e+07	7.46445e+06
Eschweilera apiculata	111	57	3.12803e+07	3.17235e+07	6.05297e+06
Ferdinandusa goudotiana	28	9	3.05694e+07	3.17055e+07	1.44572e+07
Sloanea nitida	27	18	3.10933e+07	3.16972e+07	1.11362e+07
Isertia hypoleuca	26	14	3.20494e+07	3.14265e+07	1.29714e+07
Pagamea macrophylla	64	14	2.95625e+07	3.11634e+07	1.42613e+07
Pouteria cayennensis	74	19	3.04929e+07	3.10426e+07	7.87664e+06
Pradosia cochlearia	120	49	3.05702e+07	3.1034e+07	6.21751e+06
Remijia ulei	36	4	2.88518e+07	3.10217e+07	2.18781e+07
Vismia latifolia	59	31	3.07135e+07	3.10094e+07	6.70236e+06
Stryphnodendron rotundifolium	71	44	3.10747e+07	3.1007e+07	5.06311e+06
Micropholis macrophylla	33	10	3.10429e+07	3.09299e+07	1.04001e+07
Ormosia costulata	99	38	3.00092e+07	3.08395e+07	6.60814e+06
Gustavia elliptica	91	31	3.06772e+07	3.08325e+07	7.08937e+06
Bowdichia virgilioides	48	12	2.97411e+07	3.08156e+07	1.25899e+07
Pourouma herrerensis	45	23	3.0442e+07	3.07979e+07	7.52818e+06
Holocalyx balansae	6	4	3.09676e+07	3.07446e+07	1.16701e+07
Byrsonima laevigata	31	15	3.23956e+07	3.07262e+07	2.42668e+07
Ficus obtusiuscula	60	4	3.01719e+07	3.0699e+07	2.54216e+07
Amburana acreana	50	13	2.91173e+07	3.06755e+07	1.24584e+07
Miconia elata	64	29	3.2131e+07	3.0628e+07	1.28285e+07
Hydrochorea gonggrijpii	133	5	3.27436e+07	3.0572e+07	2.77259e+07
Ormosia coccinea	35	25	3.04786e+07	3.05629e+07	1.23451e+07
Hymenolobium flavum	52	35	3.11835e+07	3.05194e+07	1.38684e+07
Inga tenuistipula	65	31	3.02213e+07	3.04922e+07	6.76734e+06
Parahancornia peruviana	54	27	3.04553e+07	3.04909e+07	6.8555e+06
Esenbeckia almawillia	22	1	3.36357e+07	3.04831e+07	2.98585e+07
Anaxagorea acuminata	70	29	3.02605e+07	3.0448e+07	5.91679e+06
Inga micradenia	33	4	3.00151e+07	3.01885e+07	2.01492e+07
Endlicheria macrophylla	42	14	3.14885e+07	3.01803e+07	1.2224e+07
Heterostemon ellipticus	32	6	3.111e+07	3.00962e+07	1.28132e+07
Ilex affinis	16	4	3.17941e+07	3.00587e+07	2.30587e+07
Moquilea unguiculata	65	47	2.9769e+07	2.99917e+07	4.98304e+06
Pourouma myrmecophila	42	14	2.90659e+07	2.99326e+07	1.72846e+07
Licania parvifructa	47	14	2.92756e+07	2.98751e+07	1.79505e+07
Aniba riparia	53	28	2.91787e+07	2.98304e+07	9.72027e+06
Sloanea brevipes	61	42	3.02002e+07	2.98234e+07	5.55748e+06
Parinariopsis licaniiflora	58	26	2.99577e+07	2.98232e+07	1.00727e+07
Ocotea camphoromoea	76	23	2.93838e+07	2.98229e+07	9.37301e+06
Trymatococcus oligandrus	122	54	2.99171e+07	2.97829e+07	5.87133e+06
Casearia ulmifolia	70	42	2.85829e+07	2.97786e+07	6.26536e+06
Neocouma ternstroemiacea	33	10	3.08042e+07	2.97371e+07	1.08527e+07
Handroanthus capitatus	48	30	3.0132e+07	2.97342e+07	9.6817e+06
Vismia sandwithii	17	10	2.87306e+07	2.96998e+07	1.68249e+07
Guatteria insculpta	30	8	2.85863e+07	2.95646e+07	1.67445e+07
Cordia lomatoloba	84	42	2.88389e+07	2.95311e+07	5.89073e+06
Trichilia lepidota	64	16	3.01673e+07	2.94782e+07	1.19456e+07
Parkia ulei	77	57	2.93464e+07	2.94585e+07	4.94189e+06
Bocageopsis pleiosperma	36	21	3.03045e+07	2.94242e+07	1.18514e+07
Micropholis cylindrocarpa	66	42	2.90563e+07	2.93924e+07	5.38667e+06
Trema micrantha	49	23	2.97475e+07	2.93779e+07	1.06106e+07
Rhamnidium elaeocarpum	57	20	2.79286e+07	2.9316e+07	1.04102e+07
Moquilea macrocarpa	48	26	2.8301e+07	2.9274e+07	7.5438e+06
Licania mollis	29	10	3.08496e+07	2.92668e+07	1.23692e+07
Wittmackanthus stanleyanus	72	24	2.84557e+07	2.92474e+07	8.54301e+06
Glandonia macrocarpa	30	7	2.86342e+07	2.92078e+07	1.96115e+07
Guatteria elata	55	29	2.92007e+07	2.91359e+07	6.51051e+06
Inga melinonis	53	32	2.87635e+07	2.91189e+07	6.26161e+06
Parinari montana	40	33	2.97613e+07	2.90934e+07	1.16725e+07
Prunus myrtifolia	61	18	2.8326e+07	2.90606e+07	1.23212e+07
Chrysophyllum bombycinum	42	12	2.77415e+07	2.90378e+07	1.42129e+07
Exellodendron coriaceum	34	3	2.87849e+07	2.90375e+07	1.76299e+07
Vismia baccifera	33	15	2.83632e+07	2.9e+07	8.95977e+06
Manilkara paraensis	47	19	2.95689e+07	2.89866e+07	9.34717e+06
Caraipa llanorum	94	3	2.67311e+07	2.89711e+07	2.48852e+07
Swartzia lamellata	47	19	2.91355e+07	2.88303e+07	1.16756e+07
Hymenaea martiana	30	1	2.96226e+07	2.87993e+07	2.88246e+07
Dipteryx polyphylla	22	17	2.90791e+07	2.87007e+07	1.07253e+07
Duroia petiolaris	35	8	2.8368e+07	2.86371e+07	1.38329e+07
Virola caducifolia	46	40	2.88438e+07	2.85819e+07	6.81767e+06
Miconia dichrophylla	67	22	2.76474e+07	2.85743e+07	1.30072e+07
Talisia macrophylla	23	21	2.96159e+07	2.85674e+07	1.04628e+07
Garcinia brasiliensis	70	32	2.77666e+07	2.85617e+07	8.25597e+06
Exellodendron barbatum	100	20	2.88522e+07	2.85615e+07	1.25877e+07
Aniba puchury-minor	48	22	2.91891e+07	2.8559e+07	7.19954e+06
Trattinnickia peruviana	57	40	2.81054e+07	2.85565e+07	5.85552e+06
Bauhinia brachycalyx	99	27	2.74483e+07	2.85389e+07	7.25211e+06
Couepia ulei	41	21	2.79014e+07	2.84471e+07	8.55138e+06
Hymenopus laevigatus	63	32	2.78598e+07	2.84051e+07	7.17126e+06
Duguetia lucida	27	4	2.95006e+07	2.84043e+07	2.1181e+07
Eugenia patens	47	33	2.86092e+07	2.83807e+07	7.20471e+06
Byrsonima aerugo	49	27	2.90903e+07	2.83296e+07	6.34359e+06
Zanthoxylum riedelianum	74	23	2.87123e+07	2.82994e+07	1.07269e+07
Swartzia grandifolia	74	36	2.92275e+07	2.82952e+07	6.68918e+06
Schefflera decaphylla	127	53	2.69986e+07	2.82551e+07	4.97766e+06
Leptobalanus gardneri	49	10	2.75196e+07	2.81624e+07	1.10078e+07
Erisma japura	37	7	2.72632e+07	2.8139e+07	1.6899e+07
Palicourea guianensis	114	27	2.75592e+07	2.81312e+07	1.06122e+07
Dendropanax tessmannii	28	6	2.81014e+07	2.8089e+07	1.43552e+07
Ilex nayana	32	8	2.83968e+07	2.80235e+07	1.54863e+07
Bowdichia nitida	41	23	2.79058e+07	2.80043e+07	8.13944e+06
Myrcia tomentosa	17	3	2.95444e+07	2.79603e+07	2.67164e+07
Paypayrola guianensis	89	17	2.78942e+07	2.79252e+07	9.47797e+06
Coutarea hexandra	56	6	2.65405e+07	2.78995e+07	1.6652e+07
Dilodendron bipinnatum	52	9	2.60599e+07	2.78521e+07	1.09374e+07
Licaria pachycarpa	55	33	2.76603e+07	2.7826e+07	6.91861e+06
Monteverdia macrocarpa	53	31	2.81566e+07	2.78104e+07	7.08976e+06
Caryocar gracile	33	12	2.71301e+07	2.77824e+07	1.02196e+07
Miconia phanerostila	64	34	2.7611e+07	2.77705e+07	4.87121e+06
Zygia glomerata	55	5	2.70588e+07	2.77402e+07	2.46371e+07
Quiina indigofera	116	15	2.76302e+07	2.77307e+07	7.95698e+06
Protium gallicum	232	28	2.71773e+07	2.77049e+07	8.21993e+06
Diospyros carbonaria	78	36	2.79415e+07	2.7693e+07	6.80587e+06
Haydenia urbaniana	74	29	2.74414e+07	2.76666e+07	8.77776e+06
Mouriri brevipes	31	5	2.74901e+07	2.76655e+07	2.44442e+07
Chamaecrista xinguensis	36	11	2.79846e+07	2.76352e+07	1.05617e+07
Micropholis caudata	62	29	2.72007e+07	2.759e+07	5.53077e+06
Mouriri huberi	57	41	2.79227e+07	2.74806e+07	5.96813e+06
Neea ovalifolia	43	27	2.7744e+07	2.73884e+07	9.17096e+06
Iryanthera grandis	22	14	2.79204e+07	2.73844e+07	1.93501e+07
Drypetes fanshawei	104	38	2.79991e+07	2.7378e+07	8.23835e+06
Zanthoxylum ekmanii	27	15	2.97426e+07	2.73707e+07	9.55014e+06
Pouteria minima	59	39	2.72904e+07	2.73676e+07	6.03182e+06
Casearia grandiflora	20	16	2.80911e+07	2.73218e+07	8.92888e+06
Myrcia paivae	40	28	2.6567e+07	2.72351e+07	7.54858e+06
Pseudobombax marginatum	55	6	2.67977e+07	2.72205e+07	1.71434e+07
Micropholis trunciflora	61	40	2.73543e+07	2.70602e+07	6.06196e+06
Pera coccinea	43	10	2.56006e+07	2.70396e+07	1.16012e+07
Virola multicostata	37	25	2.82244e+07	2.70183e+07	1.1479e+07
Paypayrola longifolia	89	24	2.74474e+07	2.69742e+07	7.28548e+06
Anisophyllea manausensis	70	40	2.68625e+07	2.69602e+07	4.48976e+06
Guatteria citriodora	53	42	2.71183e+07	2.68559e+07	8.99343e+06
Miconia affinis	63	28	2.60243e+07	2.67905e+07	5.59504e+06
Sloanea schomburgkii	30	25	2.66563e+07	2.67835e+07	1.11842e+07
Swartzia leptopetala	50	19	2.62417e+07	2.67468e+07	6.66791e+06
Casearia resinifera	6	3	2.69689e+07	2.67318e+07	1.67416e+07
Cordia lutea	41	9	2.58985e+07	2.67311e+07	9.31205e+06
Chimarrhis duckeana	29	15	2.76767e+07	2.67197e+07	1.13273e+07
Heisteria nitida	56	41	2.60354e+07	2.66876e+07	5.32138e+06
Parkia discolor	50	13	2.81024e+07	2.66743e+07	1.20044e+07
Vitex sprucei	54	9	2.53337e+07	2.66722e+07	1.06437e+07
Monteverdia myrsinoides	62	33	2.69278e+07	2.66288e+07	5.47163e+06
Couepia caryophylloides	115	49	2.77269e+07	2.6624e+07	5.54031e+06
Inga cordatoalata	64	41	2.64495e+07	2.65976e+07	5.09913e+06
Compsoneura sprucei	47	28	2.67627e+07	2.65285e+07	6.81741e+06
Duguetia flagellaris	17	12	2.61523e+07	2.64925e+07	1.59996e+07
Matisia obliquifolia	122	30	2.45234e+07	2.64198e+07	5.56057e+06
Cecropia pachystachya	85	5	2.63661e+07	2.64175e+07	1.98445e+07
Tovomitidium speciosum	41	33	2.66905e+07	2.63906e+07	7.23051e+06
Sterigmapetalum guianense	20	12	2.64209e+07	2.63815e+07	8.58478e+06
Licania cuprea	104	9	2.60448e+07	2.63369e+07	8.43948e+06
Diclinanona calycina	32	22	2.57151e+07	2.61912e+07	6.04783e+06
Talisia longifolia	37	22	2.61628e+07	2.61803e+07	9.11234e+06
Mouriri uncitheca	18	2	2.52263e+07	2.61096e+07	1.86581e+07
Leptobalanus persaudii	92	13	2.70176e+07	2.60663e+07	9.82107e+06
Eugenia citrifolia	53	30	2.57886e+07	2.58629e+07	7.50165e+06
Mabea paniculata	35	3	3.0228e+07	2.58568e+07	1.58063e+07
Pouteria platyphylla	76	53	2.53018e+07	2.58527e+07	3.81375e+06
Pleradenophora membranifolia	39	3	2.44761e+07	2.58472e+07	1.60826e+07
Lecythis gracieana	64	39	2.56083e+07	2.57014e+07	4.31127e+06
Chrysophyllum sparsiflorum	46	22	2.55219e+07	2.56836e+07	9.07526e+06
Stachyarrhena spicata	54	14	2.56487e+07	2.56554e+07	9.04368e+06
Ficus gomelleira	42	38	2.58983e+07	2.55982e+07	4.91171e+06
Hieronyma duquei	42	3	2.71203e+07	2.5572e+07	2.09327e+07
Poraqueiba sericea	23	13	2.61107e+07	2.54866e+07	9.216e+06
Eperua bijuga	22	4	2.4961e+07	2.54656e+07	1.55479e+07
Henriettea fascicularis	19	7	2.84952e+07	2.54643e+07	1.0927e+07
Eugenia brownsbergii	119	11	2.56583e+07	2.54518e+07	8.54461e+06
Hymenopus sothersiae	33	13	2.47458e+07	2.53975e+07	1.12958e+07
Byrsonima intermedia	86	3	2.35369e+07	2.53142e+07	1.84355e+07
Sterculia duckei	54	39	2.50688e+07	2.52757e+07	4.87669e+06
Eschweilera integrifolia	25	3	2.65613e+07	2.52469e+07	2.11824e+07
Nectandra reticulata	33	18	2.47433e+07	2.52182e+07	1.03162e+07
Aspidosperma pichonianum	18	7	2.824e+07	2.51872e+07	1.40066e+07
Leptobalanus emarginata	34	12	2.65324e+07	2.51777e+07	8.61219e+06
Ephedranthus guianensis	51	18	2.57532e+07	2.51716e+07	5.5684e+06
Naucleopsis imitans	44	28	2.46449e+07	2.49834e+07	5.06736e+06
Oxandra krukoffii	31	13	2.41462e+07	2.49794e+07	8.20956e+06
Coussapoa orthoneura	65	42	2.54157e+07	2.4965e+07	4.30845e+06
Sloanea froesii	23	6	2.45417e+07	2.49611e+07	1.16368e+07
Quararibea martini	8	1	2.70204e+07	2.49018e+07	2.23259e+07
Corythophora labriculata	94	15	2.5008e+07	2.48475e+07	8.16662e+06
Ocotea costulata	38	21	2.46089e+07	2.48238e+07	7.06451e+06
Hymenolobium heterocarpum	29	18	2.42105e+07	2.4811e+07	7.93272e+06
Tabernaemontana undulata	25	12	2.45463e+07	2.47861e+07	1.71322e+07
Ocotea fasciculata	56	22	2.51478e+07	2.47273e+07	8.01936e+06
Senegalia riparia	24	10	2.36095e+07	2.46737e+07	1.12624e+07
Cyrillopsis paraensis	46	19	2.51852e+07	2.46161e+07	8.47778e+06
Ferdinandusa loretensis	36	19	2.4661e+07	2.45935e+07	7.15906e+06
Eugenia exaltata	63	22	2.41377e+07	2.45835e+07	9.21841e+06
Aiouea myristicoides	46	37	2.41239e+07	2.45299e+07	4.8498e+06
Guatteria inundata	21	6	2.47841e+07	2.45127e+07	1.24681e+07
Qualea multiflora	81	5	2.22756e+07	2.45123e+07	2.0573e+07
Mezilaurus crassiramea	42	2	2.34981e+07	2.45044e+07	2.44785e+07
Swartzia flaemingii	29	12	2.4833e+07	2.44911e+07	1.04433e+07
Conostegia cuatrecasii	8	2	2.57819e+07	2.44562e+07	2.25615e+07
Ouratea castaneifolia	31	18	2.49793e+07	2.44332e+07	6.74443e+06
Pachira punga-schunkei	83	21	2.39458e+07	2.43832e+07	7.14987e+06
Annona ambotay	61	38	2.421e+07	2.43499e+07	5.7572e+06
Talisia obovata	38	5	2.52212e+07	2.4276e+07	2.02317e+07
Pachira paraensis	25	12	2.46713e+07	2.42442e+07	9.12935e+06
Mouriri crassifolia	122	53	2.4157e+07	2.42305e+07	4.85424e+06
Pentagonia spathicalyx	74	18	2.629e+07	2.42178e+07	7.17464e+06
Eugenia biflora	22	13	2.37651e+07	2.42148e+07	8.44803e+06
Chimarrhis glabriflora	55	20	2.39725e+07	2.42033e+07	6.41231e+06
Parkia gigantocarpa	30	23	2.47518e+07	2.41999e+07	5.8187e+06
Zanthoxylum compactum	25	11	2.30622e+07	2.41489e+07	7.93248e+06
Casearia mariquitensis	20	11	2.47844e+07	2.4125e+07	1.45056e+07
Martiodendron parviflorum	51	29	2.53227e+07	2.41152e+07	6.86322e+06
Diospyros dichroa	76	16	2.38636e+07	2.395e+07	7.83041e+06
Inga velutina	54	33	2.38137e+07	2.39488e+07	5.30456e+06
Vismia japurensis	47	20	2.41884e+07	2.39321e+07	6.69798e+06
Alexa cowanii	74	1	2.41048e+07	2.38913e+07	2.20742e+07
Lacistema pubescens	29	8	2.35408e+07	2.38798e+07	9.99022e+06
Guianodendron praeclarum	72	8	2.40017e+07	2.38528e+07	9.22937e+06
Mouriri lunatanthera	15	10	2.42558e+07	2.38378e+07	1.57232e+07
Hydrochorea marginata	21	4	2.95944e+07	2.3787e+07	1.40897e+07
Pouteria crassiflora	52	32	2.34029e+07	2.37429e+07	4.27187e+06
Erythrina fusca	13	2	2.65818e+07	2.37147e+07	2.45409e+07
Abarema cochleata	38	22	2.32394e+07	2.36771e+07	6.95992e+06
Zygia basijuga	57	16	2.29454e+07	2.36726e+07	8.22759e+06
Eugenia cuspidifolia	31	26	2.36171e+07	2.35863e+07	8.26231e+06
Licania triandra	28	14	2.31074e+07	2.35795e+07	8.20494e+06
Qualea dichotoma	6	2	2.38332e+07	2.35497e+07	2.02293e+07
Swartzia acuminata	39	15	2.34216e+07	2.35361e+07	6.09196e+06
Ocotea rubrinervis	40	25	2.38867e+07	2.35265e+07	6.73252e+06
Qualea grandiflora	57	5	2.13346e+07	2.35019e+07	1.3413e+07
Lacistema grandifolium	55	42	2.34211e+07	2.34694e+07	4.02557e+06
Sloanea parviflora	31	11	2.36242e+07	2.34421e+07	8.59382e+06
Neea amplifolia	40	5	2.24491e+07	2.33677e+07	1.68882e+07
Inga coruscans	77	38	2.25339e+07	2.3361e+07	4.50011e+06
Eugenia pseudopsidium	58	42	2.3886e+07	2.32871e+07	7.38915e+06
Aniba taubertiana	56	35	2.29503e+07	2.3271e+07	5.22091e+06
Ferdinandusa elliptica	57	33	2.25198e+07	2.32624e+07	4.38133e+06
Ferdinandusa paraensis	54	34	2.33484e+07	2.31625e+07	5.39353e+06
Lonchocarpus imatacensis	50	15	2.28682e+07	2.31155e+07	4.92546e+06
Astronium ulei	73	23	2.26754e+07	2.31108e+07	5.91123e+06
Cordia laevifrons	99	26	2.26299e+07	2.30895e+07	5.15103e+06
Catostemma altsonii	126	1	2.30874e+07	2.30472e+07	2.23511e+07
Salacia gigantea	38	16	2.24232e+07	2.29805e+07	6.72209e+06
Duroia longiflora	89	31	2.18735e+07	2.29745e+07	9.72268e+06
Protium rhynchophyllum	66	8	2.29076e+07	2.29554e+07	8.34445e+06
Protium krukovii	130	26	2.1735e+07	2.29533e+07	9.48095e+06
Coussapoa nitida	25	9	2.5164e+07	2.29417e+07	8.51394e+06
Acioa edulis	20	5	2.28354e+07	2.29274e+07	1.66125e+07
Endlicheria sericea	32	18	2.28069e+07	2.29149e+07	1.07027e+07
Miconia trinervia	33	17	2.14662e+07	2.29114e+07	7.86258e+06
Annona edulis	43	29	2.26581e+07	2.29046e+07	4.71278e+06
Callisthene fasciculata	38	5	2.08278e+07	2.28904e+07	1.65156e+07
Lecythis parvifructa	31	20	2.32635e+07	2.28661e+07	9.87975e+06
Lueheopsis schultesii	16	8	2.21961e+07	2.28328e+07	1.42268e+07
Annona foetida	33	24	2.36614e+07	2.27981e+07	7.70776e+06
Endlicheria bracteata	22	13	2.31658e+07	2.27733e+07	8.54021e+06
Dimorphandra parviflora	25	23	2.36023e+07	2.27588e+07	8.04783e+06
Trattinnickia demerarae	68	25	2.23878e+07	2.27471e+07	5.10266e+06
Pleurothyrium poeppigii	66	28	2.23144e+07	2.27132e+07	4.83955e+06
Aniba cylindriflora	37	12	2.2348e+07	2.27016e+07	9.81868e+06
Quiina obovata	60	45	2.32975e+07	2.26895e+07	4.38652e+06
Aniba firmula	62	34	2.23055e+07	2.26856e+07	4.28901e+06
Hymenopus prismatocarpus	17	9	2.32399e+07	2.26725e+07	8.59212e+06
Guapira tomentosa	14	11	2.36945e+07	2.26166e+07	1.51562e+07
Phyllostylon rhamnoides	159	3	2.35942e+07	2.25555e+07	1.8216e+07
Sapium laurifolium	49	25	2.17508e+07	2.25444e+07	7.56638e+06
Rhodostemonodaphne praeclara	78	44	2.2144e+07	2.24589e+07	4.26013e+06
Qualea ingens	30	9	2.19242e+07	2.24062e+07	9.17594e+06
Inga kursarii	80	28	2.16845e+07	2.24004e+07	5.13507e+06
Oxandra leucodermis	25	2	2.23139e+07	2.23733e+07	1.756e+07
Tovomita brasiliensis	64	23	2.23767e+07	2.22363e+07	7.59992e+06
Vochysia glaberrima	27	3	2.41812e+07	2.22235e+07	1.6113e+07
Huertea glandulosa	81	36	2.19226e+07	2.21907e+07	4.37899e+06
Swartzia myrtifolia	65	25	2.13063e+07	2.21619e+07	6.84249e+06
Parinari rodolphii	45	33	2.19895e+07	2.2156e+07	5.38651e+06
Ocotea rhodophylla	32	22	2.26732e+07	2.21201e+07	6.06329e+06
Vitex duckei	30	7	2.13868e+07	2.21041e+07	1.1674e+07
Trophis racemosa	26	8	2.12889e+07	2.20997e+07	9.72866e+06
Marila laxiflora	82	20	2.14745e+07	2.20808e+07	5.95162e+06
Senegalia loretensis	50	19	2.25371e+07	2.20798e+07	1.24646e+07
Tovomita longifolia	79	25	2.17078e+07	2.20636e+07	6.00392e+06
Leptobalanus wurdackii	24	1	2.25412e+07	2.19644e+07	2.24585e+07
Dimorphandra conjugata	52	1	2.08995e+07	2.19117e+07	2.10427e+07
Dimorphandra macrostachya	30	12	2.09179e+07	2.18945e+07	1.14462e+07
Matisia bicolor	67	19	2.11697e+07	2.18536e+07	5.66075e+06
Platymiscium filipes	84	15	2.13435e+07	2.18125e+07	6.88045e+06
Ticorea longiflora	31	8	2.07386e+07	2.17723e+07	9.58032e+06
Inga bicoloriflora	34	24	2.20209e+07	2.17485e+07	5.61282e+06
Croton gossypiifolius	47	9	2.19701e+07	2.17431e+07	9.76137e+06
Heisteria spruceana	38	23	2.16636e+07	2.17384e+07	6.07648e+06
Geissanthus ambigua	30	11	2.13584e+07	2.17087e+07	8.89161e+06
Pouteria nemorosa	24	9	2.2067e+07	2.16701e+07	7.603e+06
Allophylus amazonicus	45	20	2.21114e+07	2.16319e+07	7.22014e+06
Emmotum acuminatum	52	26	2.21387e+07	2.15907e+07	7.68047e+06
Pterodon pubescens	39	3	1.85827e+07	2.15893e+07	2.01125e+07
Myrciaria tenella	21	11	2.24523e+07	2.1578e+07	8.80135e+06
Matayba scrobiculata	52	23	2.17371e+07	2.15285e+07	5.6827e+06
Eschweilera rankiniae	71	33	2.12859e+07	2.14965e+07	3.88059e+06
Vochysia mapirensis	46	6	2.05443e+07	2.14679e+07	1.21805e+07
Ocotea tomentella	57	30	2.16604e+07	2.14221e+07	6.53763e+06
Bothriospora corymbosa	23	8	2.15181e+07	2.141e+07	1.13583e+07
Dipteryx micrantha	44	32	2.15095e+07	2.13813e+07	4.32867e+06
Jacaranda glabra	33	5	2.00526e+07	2.13732e+07	1.47034e+07
Elaeoluma crispa	23	2	2.10764e+07	2.12912e+07	1.95979e+07
Allophylus glabratus	52	38	2.11586e+07	2.12548e+07	4.07571e+06
Swartzia laxiflora	43	29	2.08171e+07	2.10805e+07	4.12558e+06
Peridiscus lucidus	42	16	2.15238e+07	2.10687e+07	5.84949e+06
Aspidosperma polyneuron	26	9	1.97154e+07	2.1065e+07	8.27851e+06
Glandonia williamsii	19	5	1.97505e+07	2.09823e+07	1.18289e+07
Tovomita brevistaminea	55	30	2.12115e+07	2.09729e+07	5.87797e+06
Hymenaea reticulata	22	19	2.12407e+07	2.09703e+07	8.11374e+06
Vochysia tomentosa	49	17	2.0954e+07	2.09698e+07	6.65063e+06
Cariniana estrellensis	18	11	2.11632e+07	2.0962e+07	7.46568e+06
Naucleopsis macrophylla	32	21	2.12405e+07	2.09549e+07	6.54347e+06
Inga tessmannii	33	17	2.0149e+07	2.09312e+07	1.02951e+07
Neea hermaphrodita	32	7	2.0836e+07	2.08715e+07	9.05301e+06
Duroia maguirei	24	7	2.1658e+07	2.08628e+07	1.23768e+07
Pseudobombax septenatum	56	23	2.09618e+07	2.08604e+07	5.05593e+06
Talisia mollis	36	23	2.07485e+07	2.07865e+07	8.72639e+06
Licaria aurea	42	22	2.02524e+07	2.07819e+07	4.72024e+06
Monteverdia floribunda	36	13	1.92564e+07	2.07462e+07	8.53653e+06
Matisia idroboi	65	15	2.1253e+07	2.0746e+07	7.6081e+06
Miconia myriantha	24	6	2.03269e+07	2.06641e+07	1.12227e+07
Ocotea marmellensis	19	7	2.41789e+07	2.05643e+07	1.18343e+07
Ternstroemia dentata	47	11	2.33926e+07	2.05373e+07	1.11718e+07
Cathedra paraensis	18	4	1.98244e+07	2.05272e+07	1.22291e+07
Pterygota amazonica	60	20	1.98042e+07	2.04821e+07	5.81221e+06
Licania ovalifolia	77	29	2.10351e+07	2.04551e+07	5.57181e+06
Tachigali rigida	20	5	2.07613e+07	2.04249e+07	1.28319e+07
Macrocnemum roseum	56	22	1.9852e+07	2.04194e+07	8.68779e+06
Duckesia verrucosa	42	37	2.04649e+07	2.04191e+07	4.59699e+06
Elaeoluma nuda	45	26	2.04689e+07	2.04117e+07	9.58804e+06
Protium prancei	39	19	1.96383e+07	2.02669e+07	6.18624e+06
Ephedranthus parviflorus	87	5	1.98475e+07	2.02464e+07	1.1543e+07
Cassia spruceana	17	13	1.95868e+07	2.02388e+07	9.74789e+06
Aspidosperma araracanga	25	11	1.93952e+07	2.01988e+07	6.2457e+06
Chamaecrista negrensis	22	7	2.00331e+07	2.01858e+07	9.32943e+06
Byrsonima stipulina	41	12	1.91935e+07	2.01798e+07	7.39633e+06
Couepia magnoliifolia	31	26	2.01707e+07	2.01524e+07	8.98294e+06
Tovomita eggersii	23	6	2.00601e+07	2.01503e+07	8.25166e+06
Euterpe longebracteata	4	3	2.19056e+07	2.01426e+07	1.14059e+07
Dimorphandra pennigera	32	9	2.00628e+07	2.01149e+07	1.38367e+07
Phytelephas tenuicaulis	47	11	1.89912e+07	2.00702e+07	8.72963e+06
Annona impressivenia	45	8	1.88267e+07	2.0041e+07	1.22743e+07
Ormosia nobilis	29	19	1.98645e+07	2.00196e+07	7.08356e+06
Quiina amazonica	40	29	1.96219e+07	2.00014e+07	4.61928e+06
Hirtella eriandra	35	14	2.00155e+07	1.99477e+07	1.05581e+07
Machaerium nyctitans	74	6	2.01075e+07	1.98558e+07	9.31711e+06
Ocotea pauciflora	29	10	2.01649e+07	1.98522e+07	7.65631e+06
Casearia zizyphoides	37	7	1.92095e+07	1.98466e+07	6.80252e+06
Brosimum gaudichaudii	19	10	1.99601e+07	1.98336e+07	7.08614e+06
Ormosia flava	30	27	1.99044e+07	1.97892e+07	3.83522e+06
Marlierea montana	104	8	2.04071e+07	1.97805e+07	9.7679e+06
Loxopterygium sagotii	37	15	1.90764e+07	1.97673e+07	1.13349e+07
Licania majuscula	79	29	1.95135e+07	1.97625e+07	3.96906e+06
Coccoloba excelsa	17	10	1.91768e+07	1.97453e+07	7.3605e+06
Ladenbergia oblongifolia	37	15	1.99134e+07	1.96686e+07	6.70774e+06
Qualea mori-boomii	47	8	2.04731e+07	1.96656e+07	1.09234e+07
Faramea occidentalis	23	13	1.91556e+07	1.96597e+07	6.61859e+06
Hirtella davisii	34	10	1.93597e+07	1.96504e+07	8.0825e+06
Annona cherimolioides	23	12	1.95334e+07	1.96497e+07	9.20347e+06
Pourouma ferruginea	19	11	2.04293e+07	1.96466e+07	6.3036e+06
Inga obidensis	26	20	1.95615e+07	1.96109e+07	6.15614e+06
Schefflera confusa	22	9	1.97777e+07	1.95937e+07	9.20729e+06
Sterculia killipiana	34	14	1.92088e+07	1.95494e+07	6.34999e+06
Licaria macrophylla	20	16	1.92015e+07	1.9543e+07	8.0454e+06
Caraipa valioi	20	3	1.88444e+07	1.95282e+07	1.61547e+07
Andira trifoliolata	29	21	1.96613e+07	1.9507e+07	5.20321e+06
Ocotea subterminalis	61	30	1.97295e+07	1.95034e+07	4.41537e+06
Quiina negrensis	54	35	1.97148e+07	1.94905e+07	3.58971e+06
Geissospermum laeve	65	34	1.95101e+07	1.94007e+07	3.44714e+06
Thyrsodium guianense	105	32	1.93368e+07	1.93791e+07	5.08129e+06
Tachigali amplifolia	30	12	1.94321e+07	1.93702e+07	6.02269e+06
Endlicheria ruforamula	36	18	2.17567e+07	1.93617e+07	5.19846e+06
Mouriri sagotiana	44	19	1.94789e+07	1.93529e+07	6.13014e+06
Vochysia venulosa	42	13	1.90826e+07	1.92831e+07	6.77475e+06
Erythrina ulei	27	9	1.88986e+07	1.92772e+07	6.85459e+06
Xylopia brasiliensis	9	4	1.88583e+07	1.92696e+07	1.39664e+07
Esenbeckia amazonica	30	12	2.46261e+07	1.92524e+07	9.41752e+06
Tabebuia cassinoides	5	2	1.95078e+07	1.92203e+07	1.54276e+07
Guatteria subsessilis	31	7	1.93573e+07	1.92179e+07	7.47355e+06
Sacoglottis amazonica	38	17	1.884e+07	1.91905e+07	5.43165e+06
Lacmellea foxii	28	8	1.90279e+07	1.9175e+07	7.51794e+06
Pouteria franciscana	41	9	1.97468e+07	1.91527e+07	7.50305e+06
Pausandra martinii	50	13	1.90337e+07	1.91403e+07	6.286e+06
Aniba terminalis	45	32	1.86965e+07	1.90915e+07	5.83993e+06
Erisma fuscum	12	8	1.95637e+07	1.90593e+07	1.33966e+07
Ficus paraensis	33	19	1.91764e+07	1.90522e+07	5.59302e+06
Capparidastrum osmanthum	70	28	1.81722e+07	1.90267e+07	4.8368e+06
Tovomita humilis	9	3	1.93103e+07	1.90258e+07	1.49655e+07
Lecythis barnebyi	46	18	1.87024e+07	1.89718e+07	6.67452e+06
Alseis floribunda	25	4	1.85107e+07	1.89399e+07	1.47411e+07
Allantoma pluriflora	19	14	1.89159e+07	1.89025e+07	5.34093e+06
Guatteria ucayalina	51	28	1.9329e+07	1.88952e+07	4.9341e+06
Sterculia kayae	58	29	1.86282e+07	1.88891e+07	4.9577e+06
Cyrilla racemiflora	16	1	1.91232e+07	1.88627e+07	1.83038e+07
Macrosamanea pubiramea	124	2	1.8565e+07	1.88383e+07	1.70305e+07
Ochthocosmus barrae	30	4	2.07312e+07	1.88355e+07	9.61388e+06
Vochysia cayennensis	40	1	1.97041e+07	1.88106e+07	1.89568e+07
Eugenia marowynensis	23	9	1.8737e+07	1.87491e+07	9.0748e+06
Lecointea peruviana	37	22	1.86715e+07	1.8747e+07	4.81718e+06
Rinorea falcata	24	10	1.89984e+07	1.87292e+07	7.08943e+06
Virola kwatae	58	18	1.86767e+07	1.8704e+07	8.68014e+06
Mouriri ficoides	22	9	1.95778e+07	1.8672e+07	8.17293e+06
Naucleopsis pseudonaga	46	19	1.97594e+07	1.8595e+07	8.52427e+06
Pouteria aubrevillei	44	29	1.86669e+07	1.8561e+07	3.77155e+06
Tovomita acutiflora	11	2	1.87676e+07	1.85216e+07	1.83181e+07
Damburneya purpurea	28	10	2.0328e+07	1.84917e+07	8.63236e+06
Inga rhynchocalyx	12	11	1.89188e+07	1.84833e+07	6.69638e+06
Xylopia peruviana	67	10	1.86049e+07	1.84764e+07	5.809e+06
Piptadenia gonoacantha	34	9	1.77813e+07	1.84598e+07	1.32623e+07
Eugenia protenta	30	2	1.6877e+07	1.84582e+07	1.67255e+07
Macrolobium pendulum	85	11	1.74773e+07	1.83947e+07	7.86497e+06
Matisia intricata	33	15	1.79255e+07	1.83689e+07	4.55039e+06
Coccoloba lehmannii	50	26	1.81057e+07	1.8367e+07	4.82351e+06
Pouteria cicatricata	19	3	1.93965e+07	1.83645e+07	1.20976e+07
Cupania macrostylis	30	15	1.79669e+07	1.82569e+07	6.08495e+06
Vantanea spichigeri	31	10	1.75425e+07	1.82551e+07	7.27019e+06
Leptobalanus sclerophyllus	18	11	1.82545e+07	1.8229e+07	7.31077e+06
Protium cuneatum	41	10	1.80567e+07	1.82076e+07	6.01215e+06
Macrosamanea duckei	5	2	1.80378e+07	1.80914e+07	1.51826e+07
Guarea glabra	33	21	1.7646e+07	1.80909e+07	4.79045e+06
Duguetia furfuracea	52	4	1.68351e+07	1.80842e+07	1.67234e+07
Lacmellea floribunda	32	16	1.84427e+07	1.80815e+07	5.62041e+06
Matayba purgans	26	18	1.80708e+07	1.80761e+07	5.34823e+06
Inga rusbyi	48	21	1.80632e+07	1.80721e+07	4.87176e+06
Dipteryx ferrea	6	2	1.7856e+07	1.8068e+07	1.23584e+07
Matisia huallagensis	73	20	1.67368e+07	1.801e+07	4.67784e+06
Cassipourea peruviana	28	17	1.79887e+07	1.80061e+07	7.64334e+06
Matayba oligandra	57	28	1.79333e+07	1.7989e+07	5.70273e+06
Leptobalanus cardiophyllus	15	5	1.84194e+07	1.79677e+07	7.40513e+06
Cordiera hadrantha	40	5	1.6486e+07	1.78538e+07	1.05435e+07
Bocageopsis mattogrossensis	34	8	1.79044e+07	1.78409e+07	6.10996e+06
Trichilia tuberculata	34	16	1.71681e+07	1.78172e+07	6.18599e+06
Chimarrhis gentryana	30	15	1.76898e+07	1.78086e+07	5.31763e+06
Triplaris setosa	37	5	1.68779e+07	1.78025e+07	1.11538e+07
Neea verticillata	39	20	1.78409e+07	1.77671e+07	6.12061e+06
Duguetia cauliflora	25	20	1.78623e+07	1.77469e+07	4.40982e+06
Siparuna cymosa	42	22	1.73486e+07	1.77373e+07	3.94267e+06
Astrocaryum vulgare	44	9	1.70156e+07	1.77304e+07	7.52307e+06
Hernandia guianensis	51	12	2.05359e+07	1.7716e+07	7.19409e+06
Inga pruriens	28	17	1.81724e+07	1.77093e+07	5.969e+06
Ormosia grossa	13	12	1.76774e+07	1.76794e+07	9.48187e+06
Erythroxylum kapplerianum	21	10	1.83149e+07	1.76667e+07	5.6585e+06
Lindackeria paraensis	8	6	1.80673e+07	1.76497e+07	1.28912e+07
Tovomita weddelliana	36	14	1.76802e+07	1.7617e+07	6.12537e+06
Endlicheria verticillata	25	14	1.76745e+07	1.75905e+07	7.51429e+06
Andira parviflora	34	27	1.74943e+07	1.75849e+07	3.79256e+06
Vantanea peruviana	36	15	1.70603e+07	1.75706e+07	5.41088e+06
Allantoma integrifolia	25	12	1.80074e+07	1.75338e+07	6.4467e+06
Coccoloba ovata	13	4	1.76146e+07	1.7499e+07	1.12905e+07
Astronium fraxinifolium	47	7	1.52882e+07	1.74924e+07	1.21612e+07
Toulicia elliptica	34	5	1.82147e+07	1.74793e+07	9.86963e+06
Zeyheria tuberculosa	18	3	1.7315e+07	1.74761e+07	1.14551e+07
Handroanthus incanus	30	23	1.8022e+07	1.74743e+07	4.28362e+06
Couratari tauari	31	23	1.68463e+07	1.74485e+07	4.79e+06
Vochysia lomatophylla	26	10	1.71142e+07	1.74387e+07	7.28341e+06
Ocotea tabacifolia	14	12	1.77672e+07	1.74344e+07	5.63094e+06
Pouteria speciosa	42	13	1.7389e+07	1.73933e+07	5.86186e+06
Miconia triplinervis	49	12	1.78706e+07	1.73683e+07	8.33325e+06
Henriettea stellaris	18	5	1.65472e+07	1.73312e+07	1.10734e+07
Cecropia angustifolia	23	7	1.63496e+07	1.72847e+07	9.40218e+06
Tovomita hopkinsii	22	16	1.77141e+07	1.72801e+07	9.48577e+06
Esenbeckia leiocarpa	5	2	1.80464e+07	1.72604e+07	1.17649e+07
Lonchocarpus seorsus	71	23	1.6339e+07	1.72565e+07	3.94137e+06
Guatteria duckeana	16	10	1.83462e+07	1.7252e+07	5.76571e+06
Byrsonima arthropoda	37	24	1.71758e+07	1.72318e+07	4.21728e+06
Parkia decussata	49	35	1.74819e+07	1.71918e+07	3.18199e+06
Cybianthus reticulatus	23	2	1.70324e+07	1.71873e+07	1.44009e+07
Xylopia multiflora	26	13	1.68902e+07	1.7114e+07	5.92126e+06
Pourouma velutina	52	26	1.70655e+07	1.71106e+07	3.93841e+06
Licania niloi	32	23	1.74172e+07	1.71006e+07	4.93729e+06
Rhodostemonodaphne peneia	22	18	1.70943e+07	1.70919e+07	4.63695e+06
Citharexylum macrophyllum	5	3	1.78779e+07	1.70454e+07	9.79873e+06
Myrcia atramentifera	24	18	1.69724e+07	1.70086e+07	4.4641e+06
Monteverdia ficiformis	37	9	1.67603e+07	1.70006e+07	6.28094e+06
Xylopia nervosa	18	6	1.62537e+07	1.69772e+07	7.30166e+06
Duroia aquatica	82	38	1.69839e+07	1.69425e+07	3.22835e+06
Eugenia anastomosans	28	19	1.68041e+07	1.69279e+07	5.68468e+06
Duguetia cadaverica	19	5	1.70862e+07	1.69089e+07	7.41091e+06
Aniba rosiodora	30	19	1.67487e+07	1.69056e+07	4.69862e+06
Micropholis obscura	95	34	1.54976e+07	1.68943e+07	4.56427e+06
Macrolobium brevense	35	7	1.76494e+07	1.68855e+07	8.11926e+06
Pouteria surumuensis	14	4	1.74246e+07	1.68848e+07	8.94087e+06
Campsiandra casiquiarensis	17	1	1.67861e+07	1.6884e+07	1.63251e+07
Lonchocarpus lilloi	70	7	1.61963e+07	1.68837e+07	7.29057e+06
Thyrsodium puberulum	68	28	1.67028e+07	1.6874e+07	3.96775e+06
Cecropia purpurascens	30	20	1.64624e+07	1.68711e+07	6.09693e+06
Licania coriacea	36	20	1.69456e+07	1.67885e+07	4.38004e+06
Triplaris poeppigiana	58	19	1.72463e+07	1.67627e+07	5.71498e+06
Inga psittacorum	21	11	1.61063e+07	1.67296e+07	7.96583e+06
Tabernaemontana vanheurckii	9	2	1.65466e+07	1.67184e+07	1.16346e+07
Hirtella hispidula	28	16	1.66634e+07	1.67169e+07	7.27744e+06
Quiina rhytidopus	21	7	1.62137e+07	1.67156e+07	9.25818e+06
Vochysia complicata	23	4	1.53702e+07	1.67156e+07	9.03305e+06
Duroia hirsuta	33	17	1.76627e+07	1.67035e+07	6.21225e+06
Moquilea longipedicellata	18	10	1.64407e+07	1.66997e+07	9.03511e+06
Pisonia zapallo	21	2	1.75526e+07	1.66306e+07	1.39434e+07
Ternstroemia klugiana	20	6	1.57727e+07	1.65548e+07	1.10221e+07
Lacmellea lactescens	29	22	1.62145e+07	1.65301e+07	5.32596e+06
Endlicheria pyriformis	12	5	1.63516e+07	1.65183e+07	1.25564e+07
Miconia longifolia	12	8	1.68586e+07	1.65142e+07	7.36231e+06
Pera tomentosa	23	8	1.66337e+07	1.65011e+07	6.44476e+06
Diploon cuspidatum	48	27	1.68635e+07	1.649e+07	5.35602e+06
Pouteria latianthera	9	6	1.62423e+07	1.64645e+07	7.71596e+06
Eugenia gomesiana	15	7	1.67432e+07	1.64297e+07	6.34389e+06
Pouteria plicata	33	5	1.56832e+07	1.64234e+07	8.37076e+06
Hylocarpa heterocarpa	16	2	1.65103e+07	1.64044e+07	1.10239e+07
Pouteria flavilatex	44	35	1.64473e+07	1.63826e+07	3.19214e+06
Vochysia maxima	25	9	1.65232e+07	1.63657e+07	5.96376e+06
Casearia combaymensis	43	33	1.58341e+07	1.63565e+07	3.3828e+06
Cupania latifolia	23	12	1.67853e+07	1.63462e+07	5.70242e+06
Cecropia glaziovii	6	1	1.63946e+07	1.63334e+07	1.46657e+07
Coussapoa ovalifolia	31	22	1.6046e+07	1.63035e+07	4.18526e+06
Vochysia splendens	17	4	1.59549e+07	1.62773e+07	1.1402e+07
Sapium curupita	22	12	1.61005e+07	1.62721e+07	4.40059e+06
Roucheria schomburgkii	20	13	1.82544e+07	1.62301e+07	6.28201e+06
Dacryodes belemensis	23	8	1.63467e+07	1.62176e+07	7.77643e+06
Qualea dinizii	35	18	1.66368e+07	1.62018e+07	4.86977e+06
Croton draconoides	19	9	1.5411e+07	1.61945e+07	6.78569e+06
Inga ciliata	50	20	1.55695e+07	1.61922e+07	5.04731e+06
Ecclinusa bullata	18	4	1.6456e+07	1.61451e+07	8.82682e+06
Miconia dolichorrhyncha	38	17	1.58558e+07	1.61031e+07	4.92713e+06
Deguelia utilis	22	13	1.5947e+07	1.60923e+07	4.87502e+06
Copaifera duckei	18	10	1.57946e+07	1.60911e+07	8.28451e+06
Guatteria liesneri	30	20	1.6264e+07	1.6061e+07	4.46313e+06
Duroia gransabanensis	10	6	1.56795e+07	1.60502e+07	1.03388e+07
Protium laxiflorum	16	9	1.56475e+07	1.60378e+07	7.26132e+06
Allophylus latifolius	15	12	1.60798e+07	1.6027e+07	6.03901e+06
Byrsonima chrysophylla	17	9	1.55059e+07	1.59609e+07	7.42665e+06
Eriotheca gracilipes	37	5	1.47634e+07	1.59597e+07	7.46168e+06
Tapura coriacea	25	20	1.57359e+07	1.59554e+07	3.82337e+06
Vochysia surinamensis	31	10	1.56242e+07	1.5948e+07	5.80681e+06
Alseis longifolia	14	3	1.61872e+07	1.59189e+07	1.03633e+07
Pterodon emarginatus	11	1	1.4872e+07	1.59162e+07	1.54302e+07
Protium carolense	10	3	1.55793e+07	1.58855e+07	1.04237e+07
Myrcia magnoliifolia	15	10	1.62212e+07	1.58553e+07	5.61992e+06
Tovomita laurina	24	5	1.58548e+07	1.58351e+07	8.09546e+06
Duguetia manausensis	60	20	1.55279e+07	1.58104e+07	3.6646e+06
Neea parviflora	36	16	1.5698e+07	1.58052e+07	4.72957e+06
Piptadenia pteroclada	28	15	1.49716e+07	1.57879e+07	5.513e+06
Parinari sprucei	17	7	1.63671e+07	1.57734e+07	6.3439e+06
Copaifera officinalis	13	3	1.48872e+07	1.57582e+07	1.11087e+07
Trichilia inaequilatera	20	4	1.62743e+07	1.57412e+07	9.64239e+06
Apeiba macropetala	28	6	1.5451e+07	1.5709e+07	8.82845e+06
Cordiera myrciifolia	27	24	1.60134e+07	1.56964e+07	3.34282e+06
Iryanthera inpae	17	8	1.54155e+07	1.56954e+07	5.61491e+06
Hymenolobium nitidum	33	18	1.54668e+07	1.56909e+07	4.99339e+06
[truncated: 2,533 more rows]

## Sheet: Appendix 3 - data 2019
Accepted species	n.ind	n.plots	est.ind	population.mean	population.sd
Eschweilera coriacea	16101	932	4.68463e+09	4.67676e+09	2.38544e+08
Euterpe precatoria	8859	595	3.95746e+09	3.95108e+09	2.46337e+08
Oenocarpus bataua	7247	507	2.81077e+09	2.82406e+09	2.17363e+08
Pseudolmedia laevis	6864	619	2.80109e+09	2.80864e+09	1.73797e+08
Protium altissimum	4447	293	2.7873e+09	2.7984e+09	3.22447e+08
Iriartea deltoidea	11270	290	2.59515e+09	2.60869e+09	2.08007e+08
Mauritia flexuosa	3685	138	1.95232e+09	1.91403e+09	3.3984e+08
Socratea exorrhiza	4469	489	1.8665e+09	1.86339e+09	1.52281e+08
Astrocaryum murumuru	8100	298	1.75778e+09	1.76094e+09	1.40338e+08
Pentaclethra macroloba	10226	203	1.71005e+09	1.711e+09	1.67584e+08
Hevea brasiliensis	3548	381	1.48385e+09	1.48606e+09	1.44581e+08
Brosimum lactescens	3168	465	1.46015e+09	1.4456e+09	1.44566e+08
Hymenopus heteromorphus	5404	782	1.42316e+09	1.4428e+09	1.31469e+08
Trattinnickia burserifolia	1222	199	1.41753e+09	1.40498e+09	2.58564e+08
Euterpe oleracea	10708	160	1.35552e+09	1.37284e+09	1.539e+08
Attalea speciosa	2060	115	1.35983e+09	1.36697e+09	1.80193e+08
Virola surinamensis	4718	413	1.31793e+09	1.33417e+09	1.08988e+08
Eperua falcata	6377	148	1.31211e+09	1.32155e+09	1.69466e+08
Ruizterania retusa	1967	41	1.30536e+09	1.30274e+09	5.12341e+08
Protium apiculatum	4527	459	1.29407e+09	1.30201e+09	9.8861e+07
Micropholis guyanensis	3800	700	1.28383e+09	1.27598e+09	7.51968e+07
Iryanthera juruensis	3013	511	1.21675e+09	1.20935e+09	8.81147e+07
Helicostylis tomentosa	2391	622	1.17324e+09	1.17745e+09	1.84413e+08
Pseudolmedia laevigata	2425	436	1.16902e+09	1.17055e+09	1.02905e+08
Theobroma cacao	2096	208	1.1511e+09	1.14271e+09	1.80262e+08
Protium heptaphyllum	1692	200	1.11793e+09	1.10813e+09	2.78343e+08
Eperua leucantha	1574	23	1.08281e+09	1.09544e+09	2.95868e+08
Leptobalanus apetalus	3699	395	1.07856e+09	1.08343e+09	1.07701e+08
Gustavia augusta	3044	332	1.05744e+09	1.05539e+09	1.17294e+08
Virola calophylla	3108	563	1.0259e+09	1.02111e+09	7.40021e+07
Protium hebetatum	4373	338	1.02249e+09	1.02087e+09	1.04876e+08
Brosimum guianense	2826	658	1.00243e+09	1.01454e+09	9.32072e+07
Leonia glycycarpa	2705	472	9.81083e+08	9.90652e+08	8.18725e+07
Oenocarpus bacaba	13982	470	1.00179e+09	9.85446e+08	7.58421e+07
Attalea phalerata	2220	120	9.8122e+08	9.76358e+08	1.43177e+08
Dialium guianense	2118	582	9.73333e+08	9.63102e+08	7.0674e+07
Mabea speciosa	2101	272	9.70036e+08	9.60378e+08	1.13559e+08
Pachira brevipes	2377	31	9.35504e+08	9.49833e+08	2.37914e+08
Hevea guianensis	3648	442	9.20782e+08	9.28666e+08	7.25782e+07
Theobroma subincanum	3022	577	9.27362e+08	9.26286e+08	6.11024e+07
Rinorea guianensis	4092	267	9.16702e+08	9.16575e+08	1.01464e+08
Inga alba	2969	591	9.18971e+08	9.14687e+08	5.42925e+07
Clathrotropis macrocarpa	1910	93	9.19806e+08	9.07525e+08	1.1554e+08
Eschweilera albiflora	1414	153	9.17841e+08	9.06622e+08	1.09251e+08
Tapirira guianensis	2495	642	9.00487e+08	8.98311e+08	6.10092e+07
Pouteria guianensis	3505	625	8.85392e+08	8.9052e+08	5.96715e+07
Metrodorea flavida	1568	133	8.97104e+08	8.88563e+08	1.29199e+08
Aspidosperma excelsum	3359	525	8.72927e+08	8.78629e+08	6.85013e+07
Eschweilera grandiflora	3305	330	8.49583e+08	8.53015e+08	9.23699e+07
Attalea butyracea	2020	89	8.36723e+08	8.42853e+08	1.27617e+08
Goupia glabra	3194	601	8.31683e+08	8.27948e+08	6.40052e+07
Attalea maripa	1821	305	8.33459e+08	8.18678e+08	8.48228e+07
Minquartia guianensis	3221	804	8.12154e+08	8.11123e+08	3.83211e+07
Virola elongata	1884	343	8.16456e+08	8.10493e+08	7.90312e+07
Carapa guianensis	3868	368	7.97318e+08	8.02177e+08	5.38402e+07
Licania micrantha	1838	364	7.62884e+08	7.69413e+08	8.63676e+07
Virola pavonis	1726	289	7.6307e+08	7.666e+08	7.76168e+07
Brosimum rubescens	2646	612	7.54246e+08	7.63568e+08	4.61368e+07
Chrysophyllum sanguinolentum	2185	390	7.55576e+08	7.58861e+08	6.84116e+07
Micrandra sprucei	1209	15	7.50437e+08	7.43655e+08	2.78559e+08
Protium sagotianum	1795	330	7.47708e+08	7.30632e+08	1.32892e+08
Theobroma speciosum	1603	298	7.40194e+08	7.29997e+08	7.90222e+07
Symphonia globulifera	2749	587	7.20575e+08	7.17383e+08	5.34553e+07
Jacaranda copaia	2509	612	7.17522e+08	7.14761e+08	6.00252e+07
Pterocarpus rohrii	1560	373	7.07505e+08	7.08639e+08	7.53774e+07
Protium picramnioides	4496	477	6.92084e+08	6.8847e+08	6.13232e+07
Pourouma minor	1986	343	6.82112e+08	6.82881e+08	6.75487e+07
Guarea kunthiana	1539	302	6.81362e+08	6.81515e+08	7.78201e+07
Pouteria caimito	2224	403	6.71523e+08	6.66952e+08	4.92499e+07
Guatteria punctata	3363	465	6.60283e+08	6.64165e+08	3.76011e+07
Cheiloclinium cognatum	1147	143	6.57158e+08	6.6315e+08	1.41772e+08
Eschweilera tessmannii	1368	244	6.55138e+08	6.58037e+08	6.56841e+07
Pouteria elegans	1900	182	6.52402e+08	6.52242e+08	9.50106e+07
Sacoglottis guianensis	2076	369	6.61244e+08	6.515e+08	1.035e+08
Pourouma guianensis	2092	425	6.3739e+08	6.40477e+08	4.88151e+07
Ecclinusa guianensis	2587	438	6.40838e+08	6.3923e+08	5.74702e+07
Pseudosenefeldera inclinata	2127	73	6.40357e+08	6.37718e+08	1.51511e+08
Protium trifoliolatum	1493	309	6.25291e+08	6.27049e+08	7.47079e+07
Manilkara bidentata	2442	461	6.28229e+08	6.25197e+08	6.57726e+07
Rinorea racemosa	5490	346	6.17041e+08	6.24547e+08	4.54791e+07
Amaioua guianensis	1698	246	5.97123e+08	6.11751e+08	9.46442e+07
Cecropia sciadophylla	2169	428	6.07027e+08	6.08744e+08	6.79432e+07
Virola michelii	3366	414	6.09435e+08	6.08561e+08	3.67585e+07
Pachira nitida	1841	20	5.86335e+08	6.05564e+08	2.73467e+08
Spondias mombin	1900	335	6.04505e+08	6.03985e+08	5.66682e+07
Lecythis idatimon	3218	142	5.77963e+08	5.90134e+08	5.08471e+07
Rinoreocarpus ulei	1017	96	5.73539e+08	5.88221e+08	1.3213e+08
Hevea spruceana	1301	83	5.85908e+08	5.80052e+08	7.50362e+07
Pterocarpus amazonum	1029	155	5.78393e+08	5.78028e+08	9.60181e+07
Tachigali paniculata	1274	278	5.75089e+08	5.77321e+08	6.06355e+07
Eschweilera bracteosa	1959	238	5.69461e+08	5.7347e+08	7.07973e+07
Micrandra spruceana	1088	85	5.72041e+08	5.71974e+08	8.11527e+07
Pseudolmedia macrophylla	1300	233	5.78416e+08	5.71709e+08	6.83296e+07
Eschweilera wachenheimii	1800	180	5.42716e+08	5.5321e+08	7.54379e+07
Eschweilera amazonica	3016	196	5.39124e+08	5.46442e+08	7.36936e+07
Conceveiba guianensis	1596	512	5.53742e+08	5.45267e+08	3.93902e+07
Iryanthera laevis	1454	338	5.48917e+08	5.43458e+08	5.41389e+07
Guarea guidonia	1272	247	5.32086e+08	5.41515e+08	6.32023e+07
Eperua purpurea	800	31	5.47508e+08	5.41507e+08	1.12028e+08
Qualea paraensis	1167	245	5.49671e+08	5.412e+08	6.15615e+07
Amphiodon effusus	1531	136	5.46133e+08	5.39562e+08	1.04897e+08
Guarea macrophylla	1454	222	5.30878e+08	5.22991e+08	6.24348e+07
Sterculia pruriens	1790	426	5.19767e+08	5.16536e+08	2.73332e+07
Micropholis venulosa	1590	487	5.12747e+08	5.1458e+08	4.42154e+07
Astrocaryum jauari	1083	92	5.05024e+08	5.142e+08	8.76463e+07
Zygia racemosa	2430	428	5.11035e+08	5.06619e+08	4.11669e+07
Leptobalanus octandrus	1835	365	5.03222e+08	5.04956e+08	4.037e+07
Eschweilera parviflora	1859	134	5.07785e+08	5.0327e+08	7.06647e+07
Oxandra polyantha	841	33	5.03359e+08	5.02232e+08	1.58887e+08
Gustavia hexapetala	1730	308	5.00506e+08	4.9743e+08	6.00288e+07
Osteophloeum platyspermum	1417	441	4.97202e+08	4.97426e+08	3.26854e+07
Sagotia brachysepala	757	35	4.93748e+08	4.96365e+08	1.49204e+08
Eschweilera parvifolia	1348	122	4.87039e+08	4.91908e+08	7.06572e+07
Catostemma fragrans	2518	106	4.74554e+08	4.90656e+08	8.35014e+07
Eschweilera atropetiolata	2204	257	4.85473e+08	4.8803e+08	6.04639e+07
Swartzia polyphylla	1778	340	4.72576e+08	4.84638e+08	6.8381e+07
Protium decandrum	1882	337	4.91403e+08	4.83747e+08	4.45449e+07
Bocageopsis multiflora	1622	324	4.8889e+08	4.80371e+08	4.97284e+07
Mollia lepidota	948	92	4.76843e+08	4.79988e+08	1.05296e+08
Sagotia racemosa	1271	136	4.89797e+08	4.77656e+08	7.29394e+07
Mezilaurus itauba	1126	318	4.75773e+08	4.74567e+08	5.49772e+07
Triplaris weigeltiana	1316	116	4.75679e+08	4.73321e+08	9.33541e+07
Maquira coriacea	941	131	4.74872e+08	4.70908e+08	7.40124e+07
Virola sebifera	1098	290	4.65441e+08	4.70305e+08	5.23263e+07
Lecythis corrugata	1966	139	4.74204e+08	4.70071e+08	4.59521e+07
Clarisia racemosa	1275	428	4.71516e+08	4.6881e+08	2.86959e+07
Otoba parvifolia	2037	142	4.67648e+08	4.68694e+08	5.75642e+07
Simarouba amara	1224	537	4.69468e+08	4.65586e+08	2.97912e+07
Naucleopsis caloneura	1201	284	4.60281e+08	4.65543e+08	4.32419e+07
Protium amazonicum	1783	285	4.69985e+08	4.64443e+08	4.56774e+07
Eschweilera sagotiana	2643	97	4.59e+08	4.61577e+08	6.50145e+07	0.098696
Himatanthus sucuuba	922	280	4.54049e+08	4.61086e+08	5.12587e+07
Astrocaryum sciophilum	1676	91	4.72047e+08	4.60464e+08	1.01178e+08
Unonopsis guatterioides	990	223	4.65346e+08	4.59586e+08	5.13314e+07
Eschweilera truncata	585	95	4.64046e+08	4.58136e+08	5.79642e+07
Ocotea aciphylla	1009	223	4.58301e+08	4.55037e+08	5.43314e+07
Cenostigma tocantinum	851	30	4.65405e+08	4.54202e+08	1.01756e+08
Monopteryx uaucu	621	48	4.44552e+08	4.54087e+08	1.49516e+08
Macrolobium acaciifolium	1153	177	4.50156e+08	4.5311e+08	7.65925e+07
Scleronema micranthum	1496	258	4.48652e+08	4.51884e+08	4.11833e+07
Iryanthera ulei	808	131	4.55339e+08	4.51699e+08	6.75263e+07
Vatairea guianensis	1220	252	4.45707e+08	4.50655e+08	3.99299e+07
Pseudobombax munguba	1228	101	4.41362e+08	4.48455e+08	9.63805e+07
Inga capitata	1133	301	4.59413e+08	4.48338e+08	4.65686e+07
Guarea silvatica	733	191	4.47454e+08	4.46268e+08	6.05657e+07
Leopoldinia piassaba	603	18	4.63059e+08	4.45486e+08	1.27505e+08
Protium spruceanum	1908	261	4.42436e+08	4.4361e+08	5.59241e+07
Xylopia amazonica	1105	141	4.35405e+08	4.41368e+08	7.77004e+07
Eschweilera pedicellata	1887	295	4.52126e+08	4.40902e+08	6.0627e+07
Siparuna decipiens	1690	358	4.38922e+08	4.3777e+08	4.06515e+07
Quararibea wittii	1286	87	4.46118e+08	4.37022e+08	7.83609e+07
Calophyllum brasiliense	1207	256	4.38426e+08	4.36931e+08	5.56792e+07
Pterocarpus santalinoides	1483	121	4.57217e+08	4.36849e+08	7.27014e+07
Mauritiella armata	948	28	4.42653e+08	4.35027e+08	1.54673e+08
Macrolobium angustifolium	1417	179	4.3669e+08	4.3325e+08	5.17005e+07
Drypetes amazonica	948	155	4.42388e+08	4.26477e+08	7.93704e+07
Hura crepitans	952	152	4.19781e+08	4.24075e+08	5.43219e+07
Pouteria cuspidata	1061	372	4.16584e+08	4.2224e+08	3.70789e+07
Celtis schippii	1225	169	4.2022e+08	4.15481e+08	4.97619e+07
Alexa imperatricis	1564	38	4.18358e+08	4.15297e+08	8.56727e+07
Malouetia tamaquarina	699	96	4.11177e+08	4.12231e+08	6.34458e+07
Sloanea guianensis	915	321	4.28679e+08	4.06728e+08	5.74317e+07
Trichilia quadrijuga	901	210	4.07821e+08	4.06423e+08	6.20303e+07
Protium tenuifolium	2448	284	4.00037e+08	3.98306e+08	4.91124e+07
Handroanthus barbatus	746	70	3.91596e+08	3.97872e+08	8.25966e+07
Haploclathra cordata	681	8	4.38625e+08	3.96139e+08	1.86306e+08
Geissospermum sericeum	5912	190	4.0287e+08	3.95986e+08	3.60581e+07
Mabea nitida	901	88	3.80325e+08	3.9419e+08	9.29139e+07
Hirtella racemosa	1086	176	3.83841e+08	3.88614e+08	5.15648e+07
Garcinia macrophylla	866	286	3.907e+08	3.8577e+08	4.17397e+07
Couepia guianensis	1399	297	3.87063e+08	3.85769e+08	4.86654e+07
Macrolobium limbatum	726	222	3.80182e+08	3.81397e+08	4.13772e+07
Campsiandra comosa	747	94	3.72274e+08	3.7841e+08	5.87898e+07
Ocotea guianensis	938	120	3.72007e+08	3.77454e+08	5.16017e+07
Protium paniculatum	2450	222	3.67506e+08	3.76359e+08	6.24016e+07
Mora excelsa	1279	23	3.67712e+08	3.75986e+08	1.32644e+08
Luehea cymulosa	945	90	3.76628e+08	3.75835e+08	1.16796e+08
Laetia procera	1777	382	3.6901e+08	3.73482e+08	3.92048e+07
Handroanthus serratifolius	836	256	3.73658e+08	3.71787e+08	3.88831e+07
Caryocar glabrum	1056	478	3.72286e+08	3.69326e+08	2.71105e+07
Apeiba petoumo	1263	312	3.6484e+08	3.66817e+08	3.46456e+07
Macrolobium bifolium	1136	124	3.65973e+08	3.58436e+08	5.80917e+07
Pouteria reticulata	1928	377	3.58661e+08	3.57153e+08	3.08499e+07
Quararibea guianensis	1697	136	3.55709e+08	3.55545e+08	6.47163e+07
Brosimum utile	823	319	3.51199e+08	3.53287e+08	2.99339e+07
Inga thibaudiana	1264	336	3.48881e+08	3.52058e+08	3.19315e+07
Caraipa grandifolia	652	119	3.45486e+08	3.50498e+08	7.27421e+07
Aparisthmium cordatum	894	173	3.49141e+08	3.49618e+08	5.48917e+07
Astrocaryum macrocalyx	1403	21	3.45367e+08	3.49076e+08	1.08352e+08
Cupania scrobiculata	920	232	3.51846e+08	3.47836e+08	4.32072e+07
Trichilia micrantha	1279	304	3.42566e+08	3.46631e+08	3.16844e+07
Oxandra riedeliana	595	91	3.42255e+08	3.4659e+08	6.82921e+07
Quararibea ochrocalyx	426	111	3.51444e+08	3.43823e+08	7.11614e+07
Astrocaryum aculeatum	639	138	3.44789e+08	3.41591e+08	4.83274e+07
Neea oppositifolia	749	229	3.39503e+08	3.40876e+08	3.32843e+07
Lueheopsis rosea	564	185	3.31013e+08	3.40793e+08	7.24734e+07
Ocotea cinerea	720	177	3.40901e+08	3.39209e+08	4.08176e+07
Aldina heterophylla	990	56	3.33593e+08	3.29974e+08	6.3737e+07
Micropholis egensis	1338	244	3.3997e+08	3.29936e+08	5.33997e+07
Theobroma sylvestre	680	173	3.24524e+08	3.28662e+08	3.27542e+07
Peltogyne paniculata	721	198	3.23412e+08	3.28348e+08	5.25405e+07
Neea floribunda	640	158	3.27921e+08	3.25932e+08	4.58076e+07
Mora paraensis	2879	55	3.14923e+08	3.2501e+08	6.34685e+07
Laetia corymbulosa	1058	45	3.15356e+08	3.23248e+08	1.14885e+08
Chrysophyllum prieurii	1048	280	3.31254e+08	3.21962e+08	3.62545e+07
Zygia latifolia	1120	170	3.1822e+08	3.20656e+08	3.5098e+07
Toulicia guianensis	777	181	3.16955e+08	3.18228e+08	3.57685e+07
Helicostylis scabra	647	233	3.16733e+08	3.15574e+08	3.77976e+07
Trichilia pleeana	758	127	3.20782e+08	3.147e+08	5.83273e+07
Coccoloba densifrons	938	146	3.14048e+08	3.13707e+08	5.68181e+07
Alchornea discolor	706	155	3.12218e+08	3.13608e+08	4.99388e+07
Pourouma bicolor	1142	274	3.06817e+08	3.08996e+08	2.32163e+07
Caraipa utilis	1183	10	3.12906e+08	3.08737e+08	1.06899e+08
Erisma uncinatum	831	191	2.97911e+08	3.07887e+08	4.82872e+07
Hymenaea courbaril	840	250	3.05338e+08	3.07778e+08	5.33942e+07
Eschweilera decolorans	1484	130	3.09688e+08	3.07341e+08	4.87205e+07
Cecropia membranacea	552	104	2.99406e+08	3.06822e+08	9.41305e+07
Taralea oppositifolia	734	137	3.21668e+08	3.06819e+08	4.01899e+07
Pouteria macrophylla	1238	211	3.03571e+08	3.05937e+08	3.39585e+07
Vochysia vismiifolia	487	91	3.03485e+08	3.04504e+08	5.0795e+07
Vouacapoua americana	1632	174	2.99049e+08	3.029e+08	3.33492e+07
Zygia cataractae	496	66	2.97586e+08	2.98029e+08	5.58077e+07
Inga edulis	766	185	2.94052e+08	2.97819e+08	4.03094e+07
Dicymbe corymbosa	1158	9	3.03332e+08	2.97789e+08	1.18405e+08
Nealchornea yapurensis	568	145	2.98661e+08	2.96899e+08	3.21154e+07
Iryanthera tricornis	544	104	2.96853e+08	2.96546e+08	3.65835e+07
Alexa grandiflora	664	103	2.93953e+08	2.94286e+08	4.62112e+07
Sapium glandulosum	703	215	2.92066e+08	2.94189e+08	4.48499e+07
Pourouma cecropiifolia	805	188	2.86954e+08	2.93063e+08	3.41184e+07
Abarema jupunba	884	381	2.92552e+08	2.92539e+08	2.3996e+07
Pouteria torta	1010	299	2.96051e+08	2.92414e+08	2.20644e+07
Miconia pyrifolia	954	88	2.85642e+08	2.91714e+08	5.38993e+07
Vitex cymosa	811	71	2.93746e+08	2.916e+08	7.90939e+07
Cecropia latiloba	870	75	2.8883e+08	2.91284e+08	8.14102e+07
Tachigali chrysophylla	988	176	2.88906e+08	2.90388e+08	3.24046e+07
Eperua grandiflora	1641	57	2.85322e+08	2.89135e+08	8.4426e+07
Sloanea eichleri	693	139	2.79e+08	2.87114e+08	4.63726e+07
Sloanea floribunda	661	265	2.85906e+08	2.86931e+08	2.74629e+07
Parkia multijuga	847	274	2.84122e+08	2.86257e+08	2.27759e+07
Ouratea discophora	578	101	2.99722e+08	2.86225e+08	1.08568e+08
Zygia juruana	612	102	2.81662e+08	2.82281e+08	3.81415e+07
Drypetes variabilis	980	288	2.90686e+08	2.81859e+08	3.12861e+07
Caraipa densifolia	566	80	2.90078e+08	2.81849e+08	6.73115e+07
Tovomita umbellata	244	52	2.89154e+08	2.78696e+08	1.95899e+08
Leonia crassa	620	77	2.82101e+08	2.78272e+08	6.58327e+07
Sapium marmieri	702	196	2.75182e+08	2.77097e+08	2.99021e+07
Pouteria cladantha	1270	307	2.75338e+08	2.75547e+08	2.14495e+07
Tachigali glauca	781	216	2.72139e+08	2.7336e+08	2.59606e+07
Sacoglottis mattogrossensis	558	97	2.62873e+08	2.73079e+08	1.11432e+08
Piranhea trifoliata	430	69	2.79461e+08	2.7293e+08	4.34791e+07
Micrandra elata	787	28	2.71173e+08	2.70457e+08	9.30122e+07
Protium aracouchini	658	194	2.71218e+08	2.69641e+08	4.27682e+07
Protium altsonii	750	218	2.66823e+08	2.69399e+08	3.22754e+07
Inga heterophylla	561	172	2.71521e+08	2.6801e+08	4.0535e+07
Apeiba glabra	784	234	2.68804e+08	2.67161e+08	3.34815e+07
Cynometra marginata	543	49	2.67261e+08	2.66802e+08	6.80245e+07
Casearia arborea	671	163	2.60282e+08	2.63602e+08	4.96871e+07
Mabea piriri	1063	159	2.60454e+08	2.63425e+08	2.86478e+07
Diplotropis purpurea	613	258	2.6222e+08	2.62803e+08	2.94343e+07
Dicymbe uaiparuensis	1003	12	2.58729e+08	2.62535e+08	9.52524e+07
Mora gonggrijpii	998	25	2.5941e+08	2.6177e+08	8.90569e+07
Hymenopus oblongifolius	817	162	2.60436e+08	2.61105e+08	3.42816e+07
Trichilia cipo	416	116	2.61128e+08	2.59766e+08	3.41132e+07
Apeiba tibourbou	364	124	2.61448e+08	2.59043e+08	4.26215e+07
Eschweilera subglandulosa	908	66	2.53705e+08	2.58349e+08	6.25213e+07
Trattinnickia glaziovii	544	112	2.53422e+08	2.57609e+08	4.01211e+07
Protium pilosissimum	668	57	2.45742e+08	2.55253e+08	4.842e+07
Tachigali guianensis	642	138	2.53396e+08	2.55124e+08	4.98505e+07
Astronium lecointei	522	217	2.57513e+08	2.54682e+08	4.65212e+07
Protium unifoliolatum	763	110	2.46721e+08	2.54608e+08	7.02733e+07
Inga rubiginosa	1254	261	2.53578e+08	2.52664e+08	2.19331e+07
Matayba arborescens	568	113	2.54661e+08	2.52513e+08	4.58513e+07
Schefflera morototoni	668	303	2.52989e+08	2.51689e+08	1.94442e+07
Maquira guianensis	967	329	2.54373e+08	2.51239e+08	2.59747e+07
Otoba glycycarpa	1089	97	2.48467e+08	2.50971e+08	3.28515e+07
Castilla ulei	430	153	2.50855e+08	2.48752e+08	2.67251e+07
Licania canescens	1073	269	2.49848e+08	2.48114e+08	2.48561e+07
Bertholletia excelsa	565	197	2.52182e+08	2.48094e+08	1.76076e+07
Iryanthera elliptica	493	161	2.46578e+08	2.47355e+08	3.59845e+07
Discocarpus essequeboensis	649	47	2.347e+08	2.4561e+08	5.09231e+07
Manilkara elata	886	256	2.44471e+08	2.45097e+08	2.39181e+07
Amanoa oblongifolia	775	41	2.40417e+08	2.44553e+08	7.04582e+07
Pseudolmedia rigida	544	59	2.36334e+08	2.43375e+08	1.29599e+08
Pseudopiptadenia suaveolens	1073	290	2.42957e+08	2.42887e+08	1.96766e+07
Ampelocera edentula	636	293	2.42553e+08	2.41799e+08	2.6749e+07
Licania alba	1516	137	2.3627e+08	2.41533e+08	3.16518e+07
Mauritiella aculeata	477	32	2.30361e+08	2.41394e+08	1.00559e+08
Protium robustum	459	123	2.4253e+08	2.41186e+08	4.23054e+07
Tapura acreana	359	44	2.42643e+08	2.40805e+08	8.55435e+07
Chlorocardium rodiei	1030	31	2.37177e+08	2.40414e+08	4.95513e+07
Protium rhoifolium	563	162	2.40359e+08	2.40053e+08	2.83639e+07
Trymatococcus amazonicus	562	235	2.40057e+08	2.39353e+08	2.6145e+07
Mabea subsessilis	388	43	2.34827e+08	2.39326e+08	6.48654e+07
Oxandra mediocris	561	91	2.34126e+08	2.38984e+08	6.67144e+07
Inga marginata	722	196	2.36634e+08	2.3859e+08	4.56911e+07
Chaetocarpus schomburgkianus	968	112	2.3274e+08	2.38585e+08	4.59589e+07
Guazuma ulmifolia	622	143	2.39645e+08	2.38045e+08	3.62767e+07
Pouteria gomphiifolia	549	76	2.57724e+08	2.37686e+08	4.01285e+07
Hydrochorea corymbosa	613	133	2.32541e+08	2.36469e+08	3.30297e+07
Protium nodulosum	665	155	2.33858e+08	2.35804e+08	3.27695e+07
Manicaria saccifera	1024	38	2.74651e+08	2.34512e+08	8.63261e+07
Iryanthera lancifolia	1027	166	2.3638e+08	2.34032e+08	4.02265e+07
Licania kunthiana	1135	110	2.24096e+08	2.33952e+08	4.97805e+07
Cedrelinga cateniformis	511	158	2.39676e+08	2.33827e+08	3.22236e+07
Hymenopus macrophyllus	876	179	2.38523e+08	2.33766e+08	2.63702e+07
Lecythis lurida	604	156	2.38215e+08	2.33659e+08	2.5351e+07
Garcinia madruno	507	243	2.34177e+08	2.32645e+08	2.83137e+07
Eschweilera tenuifolia	565	35	2.31131e+08	2.30103e+08	1.40339e+08
Urera caracasana	400	60	2.25869e+08	2.2954e+08	6.70974e+07
Copaifera multijuga	317	134	2.30074e+08	2.28302e+08	2.21e+07
Acosmium cardenasii	399	13	2.36747e+08	2.27705e+08	9.70863e+07
Eschweilera itayensis	490	87	2.24191e+08	2.27295e+08	3.61087e+07
Iryanthera hostmannii	619	147	2.25946e+08	2.26929e+08	2.90501e+07
Catostemma commune	899	57	2.25276e+08	2.26378e+08	4.36542e+07
Pouteria anomala	1332	229	2.20653e+08	2.25939e+08	2.0319e+07
Matisia cordata	584	64	2.29763e+08	2.25359e+08	3.97932e+07
Protium opacum	925	257	2.24724e+08	2.25344e+08	2.15549e+07
Senegalia polyphylla	370	75	2.27342e+08	2.24217e+08	4.68307e+07
Pera bicolor	535	112	2.21014e+08	2.24211e+08	5.4477e+07
Dendrobangia boliviana	1044	266	2.19003e+08	2.23823e+08	2.05658e+07
Cecropia distachya	611	163	2.17717e+08	2.23421e+08	5.64211e+07
Bellucia grossularioides	720	109	2.22343e+08	2.23173e+08	5.46961e+07
Tachigali poeppigiana	592	88	2.20297e+08	2.22895e+08	5.74621e+07
Perebea guianensis	582	179	2.24501e+08	2.22436e+08	2.84608e+07
Iryanthera macrophylla	519	110	2.2047e+08	2.21525e+08	4.34584e+07
Myrciaria floribunda	731	175	2.24974e+08	2.21318e+08	6.52577e+07
Pourouma tomentosa	669	249	2.22943e+08	2.20989e+08	2.40052e+07
Heterostemon mimosoides	651	35	2.12604e+08	2.19999e+08	5.77795e+07
Swartzia reticulata	819	137	2.17498e+08	2.19686e+08	3.84336e+07
Pourouma mollis	1054	179	2.15553e+08	2.19374e+08	2.57052e+07
Licania densiflora	799	69	2.19631e+08	2.18512e+08	5.9173e+07
Apeiba membranacea	854	178	2.17869e+08	2.18114e+08	2.06381e+07
Anadenanthera colubrina	382	25	2.14532e+08	2.17351e+08	4.91033e+07
Chaetocarpus echinocarpus	459	27	2.24053e+08	2.16918e+08	4.74187e+07
Eschweilera collina	975	166	2.18674e+08	2.1653e+08	3.1432e+07
Ocotea leptobotra	801	139	2.14327e+08	2.1492e+08	3.06176e+07
Glycydendron amazonicum	597	267	2.15832e+08	2.14849e+08	2.41754e+07
Iryanthera paraensis	411	111	2.153e+08	2.14142e+08	3.09934e+07
Pausandra trianae	669	71	2.12624e+08	2.13871e+08	4.34313e+07
Protium subserratum	589	237	2.17874e+08	2.13848e+08	2.97243e+07
Ocotea leucoxylon	503	70	2.01807e+08	2.13461e+08	6.07722e+07
Maquira sclerophylla	847	185	2.15061e+08	2.13406e+08	2.79051e+07
Pterocarpus officinalis	1568	142	2.07894e+08	2.12715e+08	3.7617e+07
Alchornea triplinervia	457	97	2.25567e+08	2.12115e+08	8.90693e+07
Hevea pauciflora	436	55	2.09418e+08	2.11346e+08	3.51161e+07
Xylopia frutescens	300	44	2.1349e+08	2.11079e+08	5.39698e+07
Ficus maxima	573	185	2.12867e+08	2.11032e+08	2.84335e+07
Crateva tapia	712	57	2.12777e+08	2.1001e+08	5.377e+07
Croton matourensis	1301	157	2.09948e+08	2.09648e+08	4.0852e+07
Astrocaryum ferrugineum	571	25	2.0397e+08	2.09487e+08	3.80243e+07
Thyrsodium spruceanum	652	256	2.08312e+08	2.09441e+08	1.85568e+07
Maquira calophylla	771	243	2.08044e+08	2.08575e+08	2.63968e+07
Hieronyma alchorneoides	658	161	2.08645e+08	2.08138e+08	3.83775e+07
Clathrotropis glaucophylla	458	22	2.08263e+08	2.07276e+08	6.94426e+07
Calycophyllum spruceanum	724	103	2.02612e+08	2.06676e+08	4.16004e+07
Sorocea briquetii	561	75	2.11259e+08	2.06599e+08	3.34988e+07
Casearia javitensis	1008	311	2.06886e+08	2.06477e+08	1.85531e+07
Pouteria gongrijpii	1751	212	2.05366e+08	2.05188e+08	2.23463e+07
Enterolobium schomburgkii	648	244	2.03262e+08	2.04458e+08	1.96627e+07
Simaba cedron	689	186	2.05415e+08	2.04386e+08	2.00284e+07
Iryanthera sagotiana	1316	171	2.03846e+08	2.04295e+08	3.07279e+07
Eschweilera micrantha	1324	155	1.99258e+08	2.03643e+08	3.22769e+07
Couepia paraensis	418	74	1.99825e+08	2.02178e+08	4.73213e+07
Oxandra espintana	451	25	2.12889e+08	2.02123e+08	1.11576e+08
Inga lateriflora	336	85	2.04291e+08	2.02041e+08	7.77401e+07
Roucheria columbiana	602	193	1.98745e+08	2.01563e+08	2.17638e+07
Guatteria discolor	491	124	2.01016e+08	2.01542e+08	2.64526e+07
Dicorynia guianensis	1362	123	2.01938e+08	2.01462e+08	2.6355e+07
Poulsenia armata	519	68	2.14811e+08	1.99398e+08	7.49173e+07
Ormosia paraensis	467	183	1.95832e+08	1.99293e+08	2.52114e+07
Tachigali venusta	373	79	1.92664e+08	1.98646e+08	4.75514e+07
Capirona decorticans	491	141	1.93913e+08	1.97913e+08	3.35585e+07
Moquilea egleri	712	135	1.96236e+08	1.97593e+08	2.93505e+07
Micrandra siphonioides	411	49	1.96216e+08	1.97563e+08	4.50404e+07
Tapura amazonica	781	233	1.93492e+08	1.97449e+08	2.53336e+07
Leptobalanus longistylus	431	147	1.95873e+08	1.97107e+08	2.52489e+07
Pouteria procera	832	156	1.98046e+08	1.96904e+08	2.6664e+07
Sarcaulus brasiliensis	884	230	1.95684e+08	1.96559e+08	2.4782e+07
Aspidosperma cuspa	316	7	2.00583e+08	1.96338e+08	7.30441e+07
Peltogyne catingae	293	78	1.94533e+08	1.95679e+08	3.27161e+07
Ocotea glomerata	702	93	1.96609e+08	1.95536e+08	4.6834e+07
Eugenia florida	413	162	1.92086e+08	1.95072e+08	2.73128e+07
Aspidosperma rigidum	423	145	1.9018e+08	1.95005e+08	3.79361e+07
Licania buxifolia	976	24	1.89485e+08	1.94658e+08	4.88576e+07
Euterpe catinga	287	12	1.9858e+08	1.94444e+08	8.38039e+07
Ocotea aurantiodora	512	157	1.93006e+08	1.93492e+08	2.07664e+07
Trattinnickia rhoifolia	609	174	1.93643e+08	1.93186e+08	2.43392e+07
Chrysophyllum argenteum	681	208	1.99337e+08	1.92872e+08	2.64164e+07
Cordia bicolor	878	146	1.924e+08	1.92554e+08	2.70906e+07
Pachira insignis	499	122	1.94471e+08	1.92498e+08	2.73256e+07
Pouteria multiflora	412	97	1.92084e+08	1.91702e+08	2.94725e+07
Oenocarpus distichus	316	91	1.93761e+08	1.91465e+08	3.8893e+07
Miconia punctata	761	159	1.91362e+08	1.91392e+08	3.10992e+07
Amphirrhox longifolia	407	102	1.92267e+08	1.89858e+08	4.04228e+07
Tabebuia aurea	451	9	1.92753e+08	1.89262e+08	1.31417e+08
Eschweilera ovalifolia	336	63	1.87571e+08	1.89049e+08	4.21749e+07
Macrolobium multijugum	444	39	1.93535e+08	1.8785e+08	1.22182e+08
Anaueria brasiliensis	206	51	1.94785e+08	1.87311e+08	6.6385e+07
Tabebuia insignis	727	33	1.85994e+08	1.87103e+08	6.05522e+07
Pouteria glomerata	433	123	1.84256e+08	1.8667e+08	3.87439e+07
Unonopsis floribunda	589	111	1.87835e+08	1.86535e+08	3.02303e+07
Brosimum parinarioides	569	271	1.8561e+08	1.85711e+08	2.28566e+07
Theobroma obovatum	431	97	1.83153e+08	1.85693e+08	2.2478e+07
Trichilia septentrionalis	664	224	1.84715e+08	1.85247e+08	4.02932e+07
Apuleia leiocarpa	367	144	1.83476e+08	1.84663e+08	2.03402e+07
Hevea nitida	349	39	1.82844e+08	1.84543e+08	4.52166e+07
Diospyros guianensis	816	114	1.82128e+08	1.84315e+08	3.14783e+07
Nectandra amazonum	468	61	1.82764e+08	1.84135e+08	4.67992e+07
Perebea mollis	345	154	1.82317e+08	1.82896e+08	2.54402e+07
Rinorea riana	4676	79	1.79385e+08	1.81602e+08	2.64576e+07
Sterculia excelsa	927	238	1.78435e+08	1.80676e+08	1.74397e+07
Duguetia spixiana	546	91	1.80751e+08	1.80349e+08	3.80312e+07
Cynometra bauhiniifolia	300	54	1.8358e+08	1.80279e+08	5.29083e+07
Tachigali rugosa	416	37	1.79e+08	1.80041e+08	2.81267e+07
Inga nobilis	565	170	1.77722e+08	1.79387e+08	2.28061e+07
Terminalia amazonia	588	203	1.8241e+08	1.79236e+08	2.15225e+07
Eschweilera punctata	356	29	1.76036e+08	1.7909e+08	3.993e+07
Nectandra cuspidata	355	109	1.78352e+08	1.77753e+08	2.8676e+07
Leptolobium nitens	745	69	1.70963e+08	1.7667e+08	4.68577e+07
Couratari stellata	554	184	1.74901e+08	1.76642e+08	1.83151e+07
Pourouma ovata	445	124	1.76507e+08	1.75248e+08	2.94218e+07
Cordia exaltata	850	211	1.74747e+08	1.75199e+08	2.02988e+07
Lacistema aggregatum	488	198	1.73407e+08	1.75117e+08	1.83662e+07
Swartzia schomburgkii	444	113	1.73681e+08	1.74211e+08	2.83373e+07
Cordia nodosa	440	162	1.71433e+08	1.7394e+08	1.80247e+07
Eschweilera andina	344	71	1.72765e+08	1.73722e+08	4.48894e+07
Brosimum acutifolium	374	209	1.73358e+08	1.73359e+08	1.50719e+07
Matisia ochrocalyx	732	135	1.76186e+08	1.73293e+08	2.6834e+07
Rinorea viridifolia	562	67	1.74539e+08	1.72962e+08	4.28022e+07
Licania membranacea	1073	176	1.70759e+08	1.72452e+08	1.58739e+07
Casearia gossypiosperma	358	54	1.72806e+08	1.72262e+08	3.89955e+07
Aldina latifolia	579	25	1.55697e+08	1.7212e+08	8.42023e+07
Elaeoluma glabrescens	327	41	1.61214e+08	1.7161e+08	8.43832e+07
Micrandropsis scleroxylon	509	51	1.69912e+08	1.71203e+08	4.44595e+07
Poraqueiba guianensis	1035	163	1.63987e+08	1.7087e+08	1.89138e+07
Xylopia benthamii	506	141	1.6602e+08	1.70406e+08	2.20391e+07
Dipteryx odorata	735	269	1.69482e+08	1.69252e+08	1.73032e+07
Mollia speciosa	464	34	1.79663e+08	1.69189e+08	5.0539e+07
Miconia chrysophylla	457	63	1.64456e+08	1.69035e+08	4.38422e+07
Erisma calcaratum	404	42	1.7786e+08	1.68142e+08	5.61781e+07
Aspidosperma desmanthum	1007	235	1.67198e+08	1.67564e+08	1.33657e+07
Naucleopsis ulei	381	168	1.65645e+08	1.67073e+08	2.06268e+07
Poincianella pluviosa	274	6	1.64466e+08	1.66964e+08	5.73476e+07
Protium divaricatum	413	93	1.68934e+08	1.66402e+08	4.55337e+07
Eschweilera rufifolia	557	111	1.61205e+08	1.6604e+08	1.78273e+07
Ceiba pentandra	314	166	1.66652e+08	1.65906e+08	1.86308e+07
Symmeria paniculata	376	63	1.61686e+08	1.65585e+08	4.18162e+07
Pseudoxandra polyphleba	265	56	1.61402e+08	1.6515e+08	3.35994e+07
Tapura juruana	371	102	1.64566e+08	1.65084e+08	2.83861e+07
Sorocea guilleminiana	376	139	1.67487e+08	1.64783e+08	3.04178e+07
Pouteria filipes	1184	212	1.62503e+08	1.64521e+08	1.79061e+07
Leptobalanus latus	317	90	1.62086e+08	1.64439e+08	3.79987e+07
Hymenopus latifolius	360	121	1.60328e+08	1.6409e+08	2.66512e+07
Mouriri apiranga	331	69	1.66426e+08	1.64071e+08	6.20106e+07
Protium nitidifolium	262	117	1.59507e+08	1.63945e+08	3.64476e+07
Warszewiczia coccinea	307	80	1.78366e+08	1.63915e+08	4.7798e+07
Mouriri grandiflora	427	91	1.61462e+08	1.63842e+08	3.12191e+07
Bocoa viridiflora	595	180	1.6133e+08	1.63267e+08	1.81919e+07
Mouriri nigra	456	137	1.57017e+08	1.6267e+08	3.24048e+07
Sorocea steinbachii	628	110	1.59809e+08	1.62348e+08	2.20813e+07
Protium polybotryum	487	109	1.59167e+08	1.61306e+08	2.63037e+07
Myrcia splendens	330	90	1.62624e+08	1.60744e+08	2.92092e+07
Oxandra xylopioides	375	126	1.60198e+08	1.60137e+08	1.76551e+07
Xylopia nitida	1084	248	1.63113e+08	1.59869e+08	1.76353e+07
Allantoma decandra	495	160	1.60846e+08	1.59583e+08	2.52134e+07
Physocalymma scaberrimum	371	41	1.61208e+08	1.59042e+08	5.08267e+07
Protium pallidum	656	115	1.57552e+08	1.58985e+08	1.90145e+07
Lunania parviflora	502	65	1.60287e+08	1.58494e+08	2.8772e+07
Swartzia racemosa	909	146	1.58248e+08	1.58378e+08	1.77141e+07
Lecythis prancei	1166	154	1.54618e+08	1.58176e+08	3.23569e+07
Rhodothyrsus macrophyllus	266	73	1.58014e+08	1.57998e+08	3.94879e+07
Matisia malacocalyx	1044	86	1.55928e+08	1.57691e+08	1.99035e+07
Sloanea pubescens	462	130	1.51522e+08	1.57569e+08	3.94737e+07
Matayba inelegans	271	70	1.7079e+08	1.57542e+08	4.22285e+07
Aspidosperma spruceanum	712	154	1.53309e+08	1.57157e+08	3.2613e+07
Siparuna guianensis	321	107	1.5701e+08	1.57007e+08	2.37757e+07
Oenocarpus mapora	605	112	1.55298e+08	1.56823e+08	2.30929e+07
Brosimum alicastrum	435	113	1.57509e+08	1.56698e+08	2.04341e+07
Alexa confusa	348	12	1.56382e+08	1.56672e+08	3.73647e+07
Guatteria subsessilis	429	27	1.53575e+08	1.56194e+08	4.91782e+07
Endopleura uchi	1429	186	1.53984e+08	1.56041e+08	1.54826e+07
Inga umbellifera	539	181	1.53311e+08	1.55753e+08	2.51108e+07
Himatanthus articulatus	276	101	1.59407e+08	1.55456e+08	2.81791e+07
Myrcia amazonica	360	66	1.51829e+08	1.55341e+08	4.72714e+07
Inga paraensis	396	157	1.54164e+08	1.54411e+08	1.72409e+07
Lindackeria paludosa	439	127	1.54115e+08	1.54336e+08	1.90076e+07
Cordia goeldiana	327	88	1.539e+08	1.54322e+08	2.56196e+07
Terminalia oblonga	336	96	1.54555e+08	1.53935e+08	2.72258e+07
Tapirira obtusa	572	198	1.5223e+08	1.53369e+08	1.56243e+07
Astronium graveolens	500	118	1.56109e+08	1.5314e+08	3.00604e+07
Swartzia recurva	1253	213	1.50783e+08	1.53003e+08	1.57537e+07
Hirtella bicornis	544	181	1.51028e+08	1.5221e+08	3.07204e+07
Caraipa longipedicellata	239	18	1.47942e+08	1.52039e+08	4.77672e+07
Guatteria schomburgkiana	465	127	1.50941e+08	1.50921e+08	2.05781e+07
Licaria cannella	780	237	1.49639e+08	1.50866e+08	1.67218e+07
Lecythis persistens	1534	73	1.47074e+08	1.49164e+08	1.47609e+07
Aspidosperma parvifolium	426	108	1.49734e+08	1.49038e+08	1.79721e+07
Swartzia leiocalycina	624	26	1.49581e+08	1.49018e+08	4.26548e+07
Matayba guianensis	371	67	1.43351e+08	1.48912e+08	4.37511e+07
Hirtella triandra	407	107	1.48759e+08	1.48906e+08	1.94742e+07
Zygia cauliflora	684	70	1.47329e+08	1.48849e+08	3.96537e+07
Pouteria hispida	436	205	1.47137e+08	1.4839e+08	1.69112e+07
Stryphnodendron guianense	292	75	1.54646e+08	1.48313e+08	9.76082e+07
Protium goudotianum	277	80	1.5008e+08	1.48302e+08	2.62179e+07
Inga stenoptera	403	82	1.43049e+08	1.4817e+08	3.36604e+07
Clarisia biflora	519	161	1.49513e+08	1.47871e+08	1.38714e+07
Guarea carinata	484	127	1.4885e+08	1.47594e+08	2.25127e+07
Caraipa punctulata	206	36	1.4155e+08	1.47531e+08	9.20599e+07
Oxandra asbeckii	1001	97	1.42564e+08	1.46845e+08	2.85415e+07
Macrolobium microcalyx	346	63	1.45157e+08	1.46405e+08	3.1004e+07
Anacardium giganteum	300	153	1.49674e+08	1.4623e+08	1.58589e+07
Ocotea canaliculata	526	147	1.46362e+08	1.46191e+08	2.05757e+07
Triplaris americana	379	86	1.4939e+08	1.46176e+08	2.62587e+07
Machaerium hirtum	535	7	1.47432e+08	1.46147e+08	1.10831e+08
Parkia igneiflora	280	68	1.48364e+08	1.46127e+08	4.24655e+07
Cecropia ficifolia	453	107	1.44365e+08	1.46049e+08	3.52061e+07
Protium guianense	444	127	1.46006e+08	1.45902e+08	2.69978e+07
Protium grandifolium	363	108	1.47436e+08	1.4547e+08	2.32906e+07
Pouteria campanulata	440	178	1.42318e+08	1.45037e+08	2.11814e+07
Heisteria acuminata	307	132	1.44548e+08	1.45034e+08	2.44218e+07
Lecythis confertiflora	664	55	1.48855e+08	1.44943e+08	3.13081e+07
Guarea gomma	511	138	1.45573e+08	1.44735e+08	1.6709e+07
Chimarrhis turbinata	1163	209	1.4213e+08	1.4413e+08	1.83726e+07
Couratari guianensis	533	280	1.43485e+08	1.43766e+08	1.1518e+07
Crudia amazonica	331	62	1.43676e+08	1.43642e+08	2.81155e+07
Myrcia multiflora	315	46	1.41116e+08	1.43497e+08	4.70282e+07
Lecythis retusa	134	29	1.41356e+08	1.42268e+08	8.09434e+07
Zygia inaequalis	432	63	1.42344e+08	1.42191e+08	2.85806e+07
Parinari excelsa	438	184	1.41391e+08	1.41802e+08	1.91882e+07
Paypayrola grandiflora	996	203	1.40493e+08	1.41774e+08	1.58858e+07
Pseudopiptadenia psilostachya	539	165	1.39106e+08	1.41138e+08	1.53443e+07
Matisia lasiocalyx	269	34	1.40081e+08	1.4106e+08	3.68457e+07
Parkia nitida	489	252	1.39559e+08	1.40951e+08	1.36295e+07
Guatteria scytophylla	336	92	1.37421e+08	1.40664e+08	2.20869e+07
Trichilia schomburgkii	370	124	1.39821e+08	1.39548e+08	2.71733e+07
Swartzia laevicarpa	492	76	1.39153e+08	1.39254e+08	2.57472e+07
Chrysophyllum amazonicum	237	84	1.37161e+08	1.3911e+08	3.46369e+07
Vantanea guianensis	416	154	1.37877e+08	1.38985e+08	1.96927e+07
Tachigali melanocarpa	239	64	1.37818e+08	1.38953e+08	2.49071e+07
Eperua jenmanii	357	12	1.40591e+08	1.38783e+08	4.06152e+07
Hymenaea parvifolia	364	149	1.38714e+08	1.38167e+08	1.76864e+07
Xylopia calophylla	444	77	1.33459e+08	1.37915e+08	3.14833e+07
Ampelocera ruizii	265	57	1.38512e+08	1.37778e+08	2.83605e+07
Swartzia cardiosperma	695	96	1.35681e+08	1.37633e+08	1.78079e+07
Alchorneopsis floribunda	364	165	1.37911e+08	1.3708e+08	1.97126e+07
Virola venosa	304	135	1.39473e+08	1.36728e+08	1.97458e+07
Duguetia marcgraviana	278	35	1.33411e+08	1.36717e+08	5.19883e+07
Digomphia densicoma	199	1	1.2678e+08	1.35878e+08	1.37996e+08
Amaioua glomerulata	417	109	1.37112e+08	1.35868e+08	2.971e+07
Mabea angularis	710	83	1.35283e+08	1.35717e+08	3.1558e+07
Theobroma grandiflorum	130	60	1.36976e+08	1.35705e+08	2.33173e+07
Swartzia benthamiana	245	68	1.39068e+08	1.35589e+08	2.90381e+07
Tapura guianensis	682	147	1.3557e+08	1.35347e+08	2.08415e+07
Fusaea longifolia	527	232	1.36433e+08	1.34406e+08	1.38861e+07
Mollia gracilis	399	46	1.29694e+08	1.34357e+08	5.12659e+07
Terminalia grandis	395	215	1.34199e+08	1.34347e+08	1.6174e+07
Perebea xanthochyma	497	127	1.36088e+08	1.34295e+08	1.6191e+07
Theobroma glaucum	1568	115	1.33512e+08	1.33845e+08	1.70585e+07
Maprounea guianensis	289	101	1.31133e+08	1.3322e+08	4.28847e+07
Eugenia patrisii	667	212	1.32885e+08	1.3302e+08	1.34611e+07
Gustavia pulchra	198	11	1.30267e+08	1.32959e+08	5.25439e+07
Protium crassipetalum	277	92	1.3199e+08	1.32151e+08	2.92079e+07
Qualea acuminata	296	57	1.33056e+08	1.31817e+08	2.70733e+07
Licania laxiflora	601	86	1.28663e+08	1.31601e+08	2.60826e+07
Pradosia schomburgkiana	688	47	1.31329e+08	1.30308e+08	2.58662e+07
Annona exsucca	313	122	1.29771e+08	1.30232e+08	2.04999e+07
Micropholis gardneriana	1218	11	1.20372e+08	1.30129e+08	5.91326e+07
Zanthoxylum rhoifolium	196	74	1.31082e+08	1.29793e+08	2.19457e+07
Tachigali micropetala	162	62	1.24764e+08	1.2931e+08	3.57202e+07
Ruizterania albiflora	797	157	1.27045e+08	1.29147e+08	3.29743e+07
Xylopia sericea	278	57	1.27729e+08	1.29043e+08	3.11382e+07
Couma macrocarpa	315	157	1.30663e+08	1.28974e+08	1.30104e+07
Cecropia concolor	281	66	1.33024e+08	1.28755e+08	2.66771e+07
Pouteria bilocularis	495	175	1.27894e+08	1.28082e+08	1.72691e+07
Pouteria trilocularis	344	111	1.2848e+08	1.2786e+08	2.87344e+07
Erisma laurifolium	298	50	1.25054e+08	1.2709e+08	2.18977e+07
Campsiandra angustifolia	227	32	1.28142e+08	1.26828e+08	2.92023e+07
Eschweilera gigantea	342	83	1.25948e+08	1.26651e+08	1.53116e+07
Swartzia arborescens	435	209	1.27008e+08	1.25981e+08	1.3467e+07
Simaba polyphylla	598	199	1.23496e+08	1.25783e+08	1.3731e+07
Virola multinervia	568	201	1.25817e+08	1.25772e+08	1.59391e+07
Corythophora alta	469	116	1.21301e+08	1.25337e+08	2.10578e+07
Heterostemon conjugatus	189	22	1.30682e+08	1.249e+08	3.60089e+07
Virola flexuosa	301	111	1.26802e+08	1.24836e+08	1.97759e+07
Ilex inundata	312	35	1.16504e+08	1.24836e+08	7.12544e+07
Duroia velutina	480	11	1.23291e+08	1.24788e+08	5.91649e+07
Tachigali setifera	229	89	1.25238e+08	1.24647e+08	1.76147e+07
Inga splendens	411	126	1.23179e+08	1.24488e+08	2.32838e+07
Jacaratia spinosa	222	89	1.24811e+08	1.24185e+08	2.34694e+07
Amanoa guianensis	472	53	1.23992e+08	1.24139e+08	3.59613e+07
Astrocaryum chambira	408	76	1.26114e+08	1.24098e+08	2.97502e+07
Campsiandra laurifolia	498	67	1.21025e+08	1.23867e+08	4.14381e+07
Macrolobium gracile	275	49	1.24784e+08	1.23188e+08	3.71016e+07
Gallesia integrifolia	216	47	1.28456e+08	1.21755e+08	3.67406e+07
Ocotea cernua	460	143	1.22935e+08	1.21724e+08	1.57929e+07
Sandwithia guyanensis	749	74	1.18007e+08	1.20756e+08	2.78796e+07
Micropholis williamii	540	134	1.1965e+08	1.20675e+08	2.7182e+07
Casearia sylvestris	494	160	1.20704e+08	1.20583e+08	1.441e+07
Dacryodes chimantensis	206	56	1.26518e+08	1.20413e+08	2.98463e+07
Pogonophora schomburgkiana	480	155	1.23029e+08	1.19964e+08	1.60529e+07
Pouteria laevigata	280	106	1.15214e+08	1.19541e+08	2.69627e+07
Combretum leprosum	225	8	1.12863e+08	1.19457e+08	6.02419e+07
Geissospermum argenteum	433	90	1.18976e+08	1.19449e+08	2.12334e+07
Dodecastigma integrifolium	241	22	1.21873e+08	1.19281e+08	3.58397e+07
Cordia alliodora	300	97	1.18561e+08	1.19107e+08	1.67381e+07
Ocotea percurrens	392	127	1.17476e+08	1.19087e+08	3.10103e+07
Richeria grandis	313	112	1.22138e+08	1.1854e+08	1.64442e+07
Miconia poeppigii	295	61	1.15512e+08	1.18423e+08	3.51226e+07
Theobroma microcarpum	302	52	1.16864e+08	1.18385e+08	1.95881e+07
Maytenus guyanensis	260	119	1.24604e+08	1.18209e+08	2.67395e+07
Chrysophyllum lucentifolium	478	101	1.16742e+08	1.18184e+08	2.07673e+07
Lecythis poiteaui	537	154	1.20048e+08	1.18093e+08	2.13456e+07
Andira micrantha	283	128	1.17345e+08	1.18057e+08	1.85286e+07
Croton cuneatus	192	46	1.18257e+08	1.17852e+08	3.20536e+07
Psidium sartorianum	137	6	1.4387e+08	1.17548e+08	9.14282e+07
Ocotea schomburgkiana	497	38	1.12586e+08	1.17397e+08	2.62213e+07
Trichilia lecointei	208	42	1.19291e+08	1.17237e+08	3.1543e+07
Guapira venosa	468	61	1.13517e+08	1.17218e+08	2.80944e+07
Hieronyma oblonga	329	89	1.1372e+08	1.1669e+08	2.38381e+07
Terminalia dichotoma	416	95	1.163e+08	1.16387e+08	1.84655e+07
Carapa surinamensis	512	109	1.1622e+08	1.16118e+08	1.75783e+07
Guarea convergens	185	60	1.18478e+08	1.15568e+08	6.16928e+07
Ambelania acida	614	235	1.16204e+08	1.15535e+08	1.41825e+07
Inga punctata	436	124	1.12883e+08	1.15331e+08	1.29e+07
Helianthostylis sprucei	378	132	1.14489e+08	1.15087e+08	1.88056e+07
Iryanthera crassifolia	228	56	1.14382e+08	1.14654e+08	2.33485e+07
Licaria guianensis	600	176	1.16875e+08	1.14575e+08	1.72762e+07
Pouteria durlandii	259	128	1.14993e+08	1.14231e+08	1.487e+07
Micrandra glabra	382	5	1.10709e+08	1.14071e+08	9.71474e+07
Guarea pubescens	326	125	1.13421e+08	1.13998e+08	1.57552e+07
Swartzia tomentifera	219	53	1.16257e+08	1.13814e+08	3.06169e+07
Lecythis chartacea	390	87	1.13137e+08	1.13802e+08	1.78516e+07
Pouteria venosa	575	154	1.128e+08	1.13756e+08	1.60479e+07
Swartzia bannia	597	24	1.01719e+08	1.13736e+08	4.35145e+07
Matayba opaca	617	44	1.06794e+08	1.13566e+08	3.14295e+07
Chrysophyllum pomiferum	293	142	1.12959e+08	1.13218e+08	1.6698e+07
Brownea coccinea	307	52	1.12347e+08	1.13181e+08	2.30657e+07
Qualea rosea	507	55	1.15897e+08	1.13143e+08	2.32935e+07
Terminalia parvifolia	306	173	1.15116e+08	1.13069e+08	1.32932e+07
Vismia sandwithii	124	24	1.12659e+08	1.12844e+08	4.50438e+07
Lecythis pisonis	437	165	1.1281e+08	1.12807e+08	1.24939e+07
Couepia bracteosa	321	142	1.143e+08	1.12732e+08	1.80321e+07
Vochysia guianensis	341	71	1.2375e+08	1.12386e+08	2.72523e+07
Dacryodes microcarpa	237	19	1.11996e+08	1.12301e+08	7.01458e+07
Siphoneugena occidentalis	222	3	1.06797e+08	1.11878e+08	8.45846e+07
Sextonia rubra	449	193	1.12087e+08	1.117e+08	1.41444e+07
Eschweilera pseudodecolorans	313	99	1.13461e+08	1.11529e+08	5.4669e+07
Virola duckei	391	111	1.12142e+08	1.11458e+08	1.62796e+07
Inga auristellae	475	125	1.1216e+08	1.11415e+08	1.60556e+07
Pouteria petiolata	750	107	1.10161e+08	1.11255e+08	2.18565e+07
Hebepetalum humiriifolium	538	187	1.1116e+08	1.1124e+08	1.44034e+07
Terminalia macrophylla	188	87	1.09828e+08	1.11028e+08	1.95156e+07
Platycarpum egleri	183	7	1.04082e+08	1.10535e+08	5.5445e+07
Parkia pendula	303	186	1.12707e+08	1.10376e+08	1.15916e+07
Dacryodes peruviana	318	77	1.10552e+08	1.10265e+08	2.05596e+07
Ocotea cujumary	535	141	1.12632e+08	1.10051e+08	1.71378e+07
Aspidosperma carapanauba	275	101	1.08676e+08	1.0997e+08	1.57107e+07
Vitex triflora	364	164	1.09323e+08	1.08927e+08	1.29034e+07
Virola mollissima	287	137	1.07957e+08	1.08533e+08	1.41649e+07
Agonandra brasiliensis	326	130	1.09178e+08	1.08358e+08	1.26881e+07
Micropholis casiquiarensis	224	87	1.10557e+08	1.08214e+08	2.56805e+07
Vantanea parviflora	699	216	1.06484e+08	1.078e+08	1.00699e+07
Swartzia ulei	307	43	1.08542e+08	1.07737e+08	3.08661e+07
Simaba guianensis	307	105	1.06763e+08	1.0773e+08	1.92508e+07
Paramachaerium ormosioides	376	53	1.04157e+08	1.07121e+08	3.04712e+07
Cassipourea guianensis	592	89	1.05025e+08	1.07046e+08	2.25904e+07
Duguetia echinophora	985	109	1.07757e+08	1.07022e+08	1.59201e+07
Humiria balsamifera	318	76	1.10214e+08	1.06565e+08	1.8642e+07
Eriotheca globosa	394	174	1.05667e+08	1.0655e+08	1.32062e+07
Genipa americana	247	91	1.07369e+08	1.0647e+08	2.03851e+07
Cedrela odorata	240	151	1.06903e+08	1.06261e+08	1.15041e+07
Pouteria egregia	460	78	1.06189e+08	1.06154e+08	1.53484e+07
Swartzia panacoco	404	127	1.06507e+08	1.06141e+08	2.13002e+07
Mouriri acutiflora	573	82	1.03226e+08	1.06132e+08	3.21549e+07
Sterculia apetala	266	115	1.06916e+08	1.05938e+08	1.42765e+07
Maclura tinctoria	229	41	1.1002e+08	1.05827e+08	3.32294e+07
Byrsonima japurensis	244	48	1.04056e+08	1.05473e+08	1.96935e+07
Matayba elaeagnoides	81	3	1.08802e+08	1.04966e+08	6.00725e+07
Sloanea latifolia	245	91	1.04906e+08	1.04768e+08	1.83269e+07
Panopsis rubescens	389	46	1.03081e+08	1.04515e+08	3.69843e+07
Coccoloba mollis	215	91	1.04297e+08	1.04447e+08	1.81737e+07
Cecropia palmata	461	80	1.03155e+08	1.04336e+08	3.08405e+07
Pseudoxandra cuspidata	187	26	1.02603e+08	1.04086e+08	3.02317e+07
Iriartella setigera	145	20	1.0954e+08	1.04085e+08	5.59865e+07
Diospyros poeppigiana	330	49	1.01226e+08	1.0394e+08	2.66891e+07
Chamaecrista adiantifolia	251	31	1.0837e+08	1.03746e+08	4.80905e+07
Neea divaricata	225	76	1.01302e+08	1.03739e+08	2.22087e+07
Eschweilera chartaceifolia	258	80	1.1653e+08	1.03399e+08	2.80017e+07
Jacaratia digitata	331	111	1.02693e+08	1.03325e+08	1.42929e+07
Pouteria eugeniifolia	923	206	1.03055e+08	1.03057e+08	1.04145e+07
Duguetia pycnastera	328	72	1.05731e+08	1.03025e+08	2.17439e+07
Sloanea robusta	299	32	1.02805e+08	1.03023e+08	3.27296e+07
Pouteria ambelaniifolia	293	123	1.02556e+08	1.02969e+08	1.34076e+07
Ocotea cymbarum	258	69	1.02186e+08	1.02868e+08	1.67891e+07
Cenostigma macrophyllum	310	3	9.89682e+07	1.02696e+08	6.70209e+07
Cordia tetrandra	737	89	1.02935e+08	1.02547e+08	2.24088e+07
Vismia guianensis	355	76	1.00311e+08	1.0232e+08	2.56971e+07
Dendropanax arboreus	286	94	1.02399e+08	1.02307e+08	1.28629e+07
Ecclinusa ramiflora	616	115	1.0168e+08	1.02043e+08	2.08679e+07
Ocotea porosa	75	2	1.04221e+08	1.01607e+08	5.99549e+07
Schizolobium parahyba	157	62	1.03351e+08	1.01322e+08	2.2116e+07
Trichilia pallida	313	106	1.01347e+08	1.01229e+08	2.10454e+07
Guatteria inundata	162	21	1.0208e+08	1.00975e+08	3.64797e+07
Peltogyne excelsa	201	63	1.01536e+08	1.00964e+08	2.43552e+07
Quararibea duckei	421	16	1.01826e+08	1.00925e+08	3.83546e+07
Hymenopus intrapetiolaris	173	30	1.0059e+08	1.00838e+08	2.76909e+07
Bocoa prouacensis	786	81	1.01269e+08	1.00799e+08	1.91404e+07
Andira unifoliolata	345	119	9.79394e+07	1.00697e+08	3.35202e+07
Crudia glaberrima	269	59	9.93912e+07	1.00617e+08	1.78928e+07
Bixa orellana	212	59	9.86713e+07	1.00498e+08	2.77348e+07
Eschweilera cyathiformis	287	55	9.20066e+07	1.00151e+08	3.69176e+07
Inga grandiflora	140	87	9.83999e+07	1.00135e+08	1.77278e+07
Inga cinnamomea	304	88	9.77491e+07	1.00122e+08	1.71315e+07
Sterculia apeibophylla	283	105	9.86002e+07	9.98906e+07	1.75975e+07
Ocotea javitensis	236	93	9.70546e+07	9.98283e+07	1.32208e+07
Handroanthus impetiginosus	221	85	9.82122e+07	9.9783e+07	1.80971e+07
Couma utilis	249	56	9.70975e+07	9.94901e+07	1.70495e+07
Sandwithia heterocalyx	172	22	1.00633e+08	9.88893e+07	2.9089e+07
Naucleopsis krukovii	436	119	9.72635e+07	9.85396e+07	1.16264e+07
Inga laurina	338	94	9.92847e+07	9.83768e+07	1.98446e+07
Bribria apiculata	615	20	9.13432e+07	9.83329e+07	3.81171e+07
Onychopetalum amazonicum	870	123	9.86874e+07	9.80691e+07	1.17286e+07
Hasseltia floribunda	255	80	9.78905e+07	9.7773e+07	3.04428e+07
Sloanea grandiflora	333	140	9.91972e+07	9.76146e+07	1.19378e+07
Duroia duckei	201	34	9.37527e+07	9.71375e+07	4.07532e+07
Xylopia polyantha	183	51	9.71815e+07	9.70549e+07	2.18657e+07
Emmotum floribundum	216	25	9.94834e+07	9.69775e+07	3.77452e+07
Cecropia obtusa	539	143	9.66233e+07	9.68918e+07	1.49775e+07
Pachira aquatica	521	85	9.53415e+07	9.68467e+07	2.21766e+07
Pouteria decorticans	597	103	9.68005e+07	9.64663e+07	1.54552e+07
Inga gracilifolia	318	168	9.66542e+07	9.63345e+07	1.44713e+07
Eschweilera romeu-cardosoi	361	88	9.35269e+07	9.60501e+07	1.46445e+07
Micropholis melinoniana	374	109	9.74172e+07	9.58846e+07	1.67418e+07
Pouteria coriacea	980	120	9.55513e+07	9.5392e+07	9.4802e+06
Andira fraxinifolia	49	5	9.27624e+07	9.53208e+07	7.06533e+07
Pouteria engleri	599	150	9.4555e+07	9.52418e+07	1.35608e+07
Heisteria ovata	200	83	9.46675e+07	9.49529e+07	1.68052e+07
Eschweilera alata	306	32	9.083e+07	9.48523e+07	2.0448e+07
Diplotropis martiusii	359	76	9.86673e+07	9.4624e+07	2.12485e+07
Naucleopsis glabra	201	84	9.7201e+07	9.45354e+07	1.99854e+07
Licania leptostachya	454	16	8.0045e+07	9.411e+07	4.84511e+07
Trichilia poeppigii	327	81	9.57149e+07	9.40455e+07	1.24375e+07
Protium ferrugineum	161	84	9.58261e+07	9.37619e+07	2.23903e+07
Xylopia aromatica	268	61	9.60638e+07	9.37405e+07	1.9668e+07
Inga pezizifera	418	106	9.34866e+07	9.28299e+07	1.35158e+07
Cupania cinerea	232	47	9.20794e+07	9.27516e+07	2.09305e+07
Tachigali bracteosa	375	45	8.87408e+07	9.26409e+07	2.33776e+07
Dicymbe altsonii	450	9	9.1305e+07	9.23936e+07	4.15863e+07
Gustavia coriacea	176	7	8.76205e+07	9.15818e+07	4.19977e+07
Bixa arborea	208	64	9.15629e+07	9.13827e+07	1.71507e+07
Astrocaryum chonta	333	24	8.99767e+07	9.13068e+07	3.10228e+07
Geissospermum laeve	567	73	9.1083e+07	9.12977e+07	2.52335e+07
Trichilia rubra	290	117	9.14296e+07	9.12821e+07	1.30901e+07
Pouteria vernicosa	337	150	9.0852e+07	9.06157e+07	1.06237e+07
Cynometra spruceana	172	43	9.69807e+07	9.05857e+07	2.14847e+07
Pouteria jariensis	784	186	9.08592e+07	9.04683e+07	8.57995e+06
Brosimum potabile	272	116	9.41448e+07	9.02835e+07	1.59357e+07
Conceveiba terminalis	285	65	9.10903e+07	9.02801e+07	1.36238e+07
Tovomita calophyllophylla	176	16	9.23348e+07	9.01292e+07	2.7193e+07
Brownea grandiceps	799	54	8.56628e+07	8.9981e+07	1.68283e+07
Guarea pterorhachis	398	85	8.81592e+07	8.9955e+07	1.44731e+07
Heisteria duckei	180	76	9.00728e+07	8.97171e+07	1.11859e+07
Rinorea lindeniana	241	69	9.11996e+07	8.96008e+07	1.69789e+07
Neea madeirana	191	72	8.86814e+07	8.94409e+07	1.76341e+07
Ocotea nigrescens	175	73	9.45694e+07	8.90735e+07	2.24738e+07
Guatteria foliosa	210	57	8.65776e+07	8.90075e+07	2.03532e+07
Roupala montana	399	73	8.54687e+07	8.89174e+07	1.6622e+07
Inga cayennensis	246	102	9.00379e+07	8.88601e+07	1.6238e+07
Dicorynia paraensis	111	25	8.91639e+07	8.88348e+07	2.49271e+07
Heisteria barbata	196	82	9.013e+07	8.88203e+07	2.3344e+07
Virola theiodora	127	49	9.12164e+07	8.8798e+07	1.96645e+07
Browneopsis ucayalina	197	25	9.48674e+07	8.87799e+07	4.05507e+07
Virola caducifolia	137	93	8.63523e+07	8.86401e+07	1.62865e+07
Mouriri duckeana	407	111	8.83235e+07	8.85619e+07	1.69834e+07
Aspidosperma schultesii	247	47	8.8178e+07	8.84981e+07	1.67499e+07
Henriquezia nitida	169	6	9.39617e+07	8.83053e+07	7.31992e+07
Virola peruviana	273	81	8.71565e+07	8.82012e+07	1.33959e+07
Eschweilera ovata	313	39	8.75658e+07	8.80401e+07	2.22428e+07
Micrandra minor	178	20	8.74493e+07	8.79335e+07	2.10813e+07
Terminalia oxycarpa	235	54	8.74109e+07	8.77997e+07	2.36361e+07
Leptobalanus sprucei	247	109	8.74677e+07	8.74845e+07	1.52591e+07
Hymenaea oblongifolia	414	155	8.63193e+07	8.71817e+07	9.0745e+06
Talisia squarrosa	514	37	8.76603e+07	8.6976e+07	2.1149e+07
Ruizodendron ovale	348	82	8.92438e+07	8.68505e+07	1.17442e+07
Clathrotropis brachypetala	340	56	8.6551e+07	8.66673e+07	1.35284e+07
Swartzia corrugata	373	108	8.64576e+07	8.6466e+07	1.37015e+07
Aptandra tubicina	152	66	8.76479e+07	8.63827e+07	1.95992e+07
Licania hypoleuca	277	102	8.7964e+07	8.62945e+07	1.19418e+07
Chrysophyllum manaosense	186	71	8.65542e+07	8.60939e+07	3.0941e+07
Guarea grandifolia	506	113	8.49321e+07	8.60084e+07	1.1691e+07
Myrciaria dubia	299	21	8.45734e+07	8.59226e+07	4.7096e+07
Vismia cayennensis	213	97	8.37655e+07	8.57751e+07	1.30019e+07
Ferdinandusa rudgeoides	259	25	8.46854e+07	8.54472e+07	3.54223e+07
Compsoneura capitellata	251	78	8.44823e+07	8.53314e+07	1.35625e+07
Ecclinusa lanceolata	199	86	8.50537e+07	8.53274e+07	1.98401e+07
Couratari oligantha	160	27	8.55644e+07	8.49903e+07	2.6823e+07
Miconia argyrophylla	339	93	8.41096e+07	8.49886e+07	1.25544e+07
Eschweilera carinata	76	31	8.65666e+07	8.46492e+07	3.67014e+07
Tachigali vulgaris	363	44	8.33761e+07	8.4631e+07	2.75449e+07
Anaxagorea brevipes	243	51	8.30706e+07	8.44876e+07	3.73729e+07
Tachigali formicarum	243	60	8.18111e+07	8.44642e+07	1.95402e+07
Simira rubescens	144	66	8.75573e+07	8.42013e+07	1.54219e+07
Diospyros artanthifolia	223	106	8.56282e+07	8.37799e+07	1.18103e+07
Ilex vismiifolia	123	23	8.60143e+07	8.37451e+07	2.72384e+07
Margaritaria nobilis	258	88	8.57256e+07	8.37346e+07	1.41474e+07
Guarea purusana	207	61	8.77162e+07	8.3551e+07	1.59854e+07
Pourouma villosa	387	125	8.37941e+07	8.32969e+07	1.75508e+07
Grias neuberthii	486	48	8.9185e+07	8.3278e+07	1.75612e+07
Ocotea amazonica	195	93	8.33127e+07	8.32658e+07	1.17365e+07
Protium gallosum	206	84	8.24029e+07	8.31294e+07	1.57516e+07
Terminalia viridiflora	183	76	8.26905e+07	8.29173e+07	1.95451e+07
Unonopsis duckei	795	145	8.18529e+07	8.28978e+07	7.63222e+06
Dicypellium manausense	135	45	8.50421e+07	8.2718e+07	1.76316e+07
Zollernia paraensis	185	58	8.2345e+07	8.26928e+07	2.13749e+07
Anaxagorea dolichocarpa	208	40	8.95974e+07	8.25471e+07	2.64894e+07
Pouteria oppositifolia	686	112	8.21463e+07	8.21805e+07	1.18118e+07
Chrysophyllum venezuelanense	378	119	8.09e+07	8.20386e+07	1.83397e+07
Micropholis maguirei	144	8	8.46465e+07	8.17501e+07	4.57868e+07
Sterculia frondosa	270	118	8.17528e+07	8.17432e+07	1.13803e+07
Hirtella gracilipes	221	15	7.90349e+07	8.1562e+07	4.51197e+07
Lecointea amazonica	171	66	8.13924e+07	8.15238e+07	1.58796e+07
Couma catingae	101	20	8.34661e+07	8.1076e+07	2.82711e+07
Sterculia tessmannii	314	94	8.06538e+07	8.09294e+07	9.29261e+06
Calatola costaricensis	301	50	7.89144e+07	8.06049e+07	1.96137e+07
Conceveiba martiana	187	95	8.02275e+07	8.05186e+07	9.58401e+06
Parkia panurensis	182	76	8.05948e+07	8.00619e+07	1.19692e+07
Xylopia ligustrifolia	229	40	7.95175e+07	7.99897e+07	2.34188e+07
Pentaplaris davidsmithii	199	14	7.98031e+07	7.99489e+07	3.19449e+07
Eperua glabriflora	529	103	7.8993e+07	7.99416e+07	1.91192e+07
Trichilia lepidota	263	43	7.9739e+07	7.98877e+07	1.93824e+07
Couma guianensis	359	154	8.02395e+07	7.93821e+07	8.71187e+06
Tachigali vaupesiana	409	11	8.07168e+07	7.93403e+07	4.20118e+07
Matisia bracteolosa	421	89	7.92649e+07	7.91719e+07	1.00937e+07
Micropholis acutangula	301	104	7.96586e+07	7.9117e+07	9.1836e+06
Trichilia solitudinis	298	80	7.90967e+07	7.90609e+07	1.25138e+07
Guatteria procera	152	42	8.10698e+07	7.89236e+07	2.22013e+07
Xylopia parviflora	359	65	7.76267e+07	7.88978e+07	1.4664e+07
Bocageopsis canescens	131	28	7.90943e+07	7.87247e+07	2.15702e+07
Pouteria krukovii	1305	123	7.98871e+07	7.86703e+07	8.52691e+06
Lonchocarpus spiciflorus	320	34	7.78858e+07	7.83483e+07	1.78689e+07
Eugenia cupulata	571	101	7.65348e+07	7.83041e+07	1.30896e+07
Cordia ucayaliensis	246	106	7.87962e+07	7.82963e+07	8.88371e+06
Trichilia elegans	232	42	7.77812e+07	7.79833e+07	3.82277e+07
Vochysia revoluta	140	6	7.15942e+07	7.79392e+07	3.62848e+07
Inga ingoides	189	57	7.82766e+07	7.75166e+07	1.42817e+07
Aspidosperma cylindrocarpon	151	19	7.65193e+07	7.74202e+07	3.03612e+07
Lepidocordia punctata	171	15	7.64207e+07	7.73744e+07	2.0311e+07
Conceveiba rhytidocarpa	207	66	7.87382e+07	7.73096e+07	1.13137e+07
Naucleopsis concinna	170	77	7.84057e+07	7.72231e+07	1.20526e+07
Ocotea myriantha	163	74	7.73831e+07	7.72151e+07	1.14039e+07
Luehea speciosa	349	76	7.59214e+07	7.71676e+07	1.86034e+07
Licaria chrysophylla	1095	117	8.05905e+07	7.71669e+07	1.47589e+07
Vochysia ferruginea	224	40	7.46597e+07	7.68906e+07	2.16337e+07
Eperua rubiginosa	588	10	7.77047e+07	7.67996e+07	4.40794e+07
Lacmellea aculeata	410	159	7.56423e+07	7.677e+07	6.54239e+06
Aniba canelilla	586	130	7.55711e+07	7.66897e+07	9.50447e+06
Aldina kunhardtiana	93	10	7.53338e+07	7.65332e+07	2.02422e+07
Maburea trinervis	465	7	7.71793e+07	7.63778e+07	3.30094e+07
Sacoglottis ceratocarpa	158	42	7.6989e+07	7.63373e+07	3.36924e+07
Mouriri angulicosta	233	60	7.6877e+07	7.63344e+07	2.99996e+07
Garcinia brasiliensis	266	60	7.38487e+07	7.62447e+07	1.86156e+07
Erisma bicolor	218	110	7.56941e+07	7.61145e+07	1.04264e+07
Heisteria nitida	187	60	7.49197e+07	7.60926e+07	1.93187e+07
Turpinia occidentalis	210	73	7.63992e+07	7.55912e+07	1.44617e+07
Myrcia fallax	390	130	7.49246e+07	7.54839e+07	1.17288e+07
Inga brachystachys	304	108	7.61939e+07	7.53827e+07	1.26926e+07
Ocotea splendens	155	69	7.68764e+07	7.53418e+07	2.83681e+07
Croton megalodendron	310	12	7.67097e+07	7.52829e+07	2.42489e+07
Zygia ramiflora	195	75	7.57118e+07	7.51786e+07	1.48457e+07
Nectandra hihua	207	16	7.30139e+07	7.4894e+07	3.5083e+07
Cecropia engleriana	256	82	7.21327e+07	7.48396e+07	1.57709e+07
Crudia oblonga	243	67	8.30124e+07	7.46264e+07	2.02688e+07
Spirotropis longifolia	1282	4	7.26251e+07	7.46091e+07	3.87003e+07
Chaunochiton kappleri	363	161	7.49235e+07	7.4604e+07	9.89906e+06
Pseudomalmea diclina	297	66	7.49587e+07	7.45548e+07	1.28295e+07
Anacardium parvifolium	227	105	7.52325e+07	7.44539e+07	8.76993e+06
Platymiscium trinitatis	189	80	7.56254e+07	7.4397e+07	1.4485e+07
Naucleopsis ternstroemiiflora	254	48	7.35196e+07	7.43029e+07	2.14906e+07
Eschweilera laevicarpa	233	64	7.40811e+07	7.42941e+07	1.78615e+07
Swartzia ingifolia	195	99	7.38533e+07	7.42024e+07	1.39141e+07
Macrolobium suaveolens	189	59	7.37546e+07	7.40507e+07	1.89544e+07
Galipea trifoliata	174	36	7.38079e+07	7.39527e+07	1.44285e+07
Calyptranthes crebra	137	33	7.23453e+07	7.37149e+07	2.12932e+07
Sloanea terniflora	157	56	7.25118e+07	7.33618e+07	1.95747e+07
Licania blackii	165	44	7.18168e+07	7.33161e+07	2.31996e+07
Lueheopsis hoehnei	242	6	7.25205e+07	7.33076e+07	7.21244e+07
Ladenbergia amazonensis	176	44	7.14767e+07	7.32222e+07	1.53479e+07
Dacryodes nitens	239	94	7.20773e+07	7.32006e+07	1.27174e+07
Ceiba samauma	160	64	7.26609e+07	7.31807e+07	1.30174e+07
Sorocea pubivena	220	95	7.24529e+07	7.30991e+07	8.80113e+06
Ficus insipida	153	58	7.27525e+07	7.26305e+07	1.60537e+07
Calycophyllum megistocaulum	213	62	7.26232e+07	7.26053e+07	1.52357e+07
Sloanea garckeana	466	83	6.98463e+07	7.26003e+07	1.94456e+07
Batocarpus amazonicus	181	85	7.31229e+07	7.25768e+07	1.13166e+07
Ormosia excelsa	301	29	7.15584e+07	7.24555e+07	2.1711e+07
Peltogyne gracilipes	117	3	7.21281e+07	7.2451e+07	5.51556e+07
Iryanthera paradoxa	185	42	7.37469e+07	7.24241e+07	1.58048e+07
Lacunaria jenmanii	347	152	7.24993e+07	7.22762e+07	1.03023e+07
Patinoa paraensis	710	48	7.02567e+07	7.21353e+07	1.66271e+07
Clathrotropis nitida	178	22	6.92623e+07	7.20768e+07	2.30305e+07
Duguetia quitarensis	227	78	7.07758e+07	7.20549e+07	1.1613e+07
Abarema laeta	236	75	7.04693e+07	7.20153e+07	1.14113e+07
Ocotea matogrossensis	155	51	7.18662e+07	7.17794e+07	2.20991e+07
Andira inermis	201	102	7.11692e+07	7.17128e+07	1.05645e+07
Moquilea brittoniana	223	87	7.03997e+07	7.15771e+07	9.84476e+06
Trichilia claussenii	52	2	7.3171e+07	7.15386e+07	5.17415e+07
Talisia retusa	124	24	7.05817e+07	7.1191e+07	1.81644e+07
Ocotea floribunda	247	102	7.27441e+07	7.11588e+07	1.04278e+07
Discocarpus spruceanus	83	16	8.09338e+07	7.11334e+07	2.54441e+07
Rhabdodendron amazonicum	339	98	7.17524e+07	7.08789e+07	1.71119e+07
Pouteria peruviensis	243	74	6.97602e+07	7.08612e+07	1.20807e+07
Protium crenatum	316	53	7.05957e+07	7.07601e+07	1.44937e+07
Copaifera langsdorffii	118	22	6.64266e+07	7.06979e+07	2.63588e+07
Lacmellea arborescens	193	73	7.09604e+07	7.06533e+07	1.33233e+07
Podocalyx loranthoides	146	22	6.84459e+07	7.04635e+07	1.99692e+07
Ocotea oblonga	221	87	6.94999e+07	7.04268e+07	1.31653e+07
Platymiscium pinnatum	173	84	7.17384e+07	7.02376e+07	1.02802e+07
Iryanthera polyneura	184	48	6.86705e+07	7.01609e+07	1.39408e+07
Unonopsis glaucopetala	338	61	7.03399e+07	7.00959e+07	1.07614e+07
Pouteria bangii	584	106	7.09688e+07	6.9992e+07	1.29447e+07
Lindackeria latifolia	297	73	6.88928e+07	6.99547e+07	1.18345e+07
Vatairea sericea	208	79	6.95566e+07	6.98592e+07	1.31274e+07
Pouteria gardneri	140	31	6.66157e+07	6.97988e+07	2.44252e+07
Pouteria sagotiana	145	40	7.1169e+07	6.96385e+07	2.08703e+07
Ruptiliocarpon caracolito	116	23	6.69582e+07	6.95621e+07	3.90315e+07
Duroia macrophylla	788	119	6.84582e+07	6.95159e+07	1.11577e+07
Pachira macrocalyx	126	45	6.91325e+07	6.94701e+07	1.78578e+07
Allantoma lineata	398	54	7.01363e+07	6.91943e+07	1.40185e+07
Caraipa tereticaulis	127	9	6.61933e+07	6.91408e+07	4.04266e+07
Mauritia carana	171	21	6.9353e+07	6.90709e+07	1.86333e+07
Bathysa bracteosa	96	5	6.46564e+07	6.90459e+07	4.97464e+07
Aniba panurensis	163	66	6.93561e+07	6.9013e+07	1.67184e+07
Rinorea flavescens	214	47	6.9843e+07	6.88727e+07	2.25556e+07
Pausandra macropetala	260	60	6.84793e+07	6.88533e+07	1.49716e+07
Mouriri brachyanthera	242	61	6.9501e+07	6.88176e+07	2.46432e+07
Hymenopus caudatus	173	77	6.75453e+07	6.83899e+07	1.50114e+07
Tachigali paraensis	337	105	6.7184e+07	6.83638e+07	1.27126e+07
Stryphnodendron pulcherrimum	152	105	6.96227e+07	6.83293e+07	1.07159e+07
Micropholis splendens	160	57	6.77476e+07	6.82299e+07	1.41698e+07
Pouteria erythrochrysa	1124	90	6.76848e+07	6.8169e+07	1.10794e+07
Sloanea durissima	178	81	6.58149e+07	6.81531e+07	1.43322e+07
Vatairea erythrocarpa	207	102	6.80115e+07	6.80618e+07	9.30173e+06
Ternstroemia dentata	107	25	7.22656e+07	6.79813e+07	3.0771e+07
Endlicheria anomala	133	32	6.68982e+07	6.78993e+07	1.70122e+07
Xylopia emarginata	236	29	6.86795e+07	6.77857e+07	2.9017e+07
Astrocaryum gynacanthum	519	27	6.9568e+07	6.76696e+07	2.7462e+07
Meliosma herbertii	187	89	6.92459e+07	6.75423e+07	8.81673e+06
Cynometra longicuspis	150	32	6.57863e+07	6.73287e+07	1.74566e+07
Licania impressa	682	89	6.70487e+07	6.73166e+07	1.27337e+07
Syagrus sancona	151	21	6.67724e+07	6.72564e+07	1.92991e+07
Pagamea guianensis	236	23	6.68784e+07	6.72042e+07	2.68166e+07
Tovomita choisyana	124	49	6.7079e+07	6.71419e+07	1.7762e+07
Tachigali tinctoria	224	13	7.38268e+07	6.71277e+07	2.71195e+07
Inga acreana	247	92	6.65064e+07	6.70941e+07	1.14285e+07
Terminalia tetraphylla	142	83	6.79938e+07	6.70174e+07	9.87697e+06
Sterigmapetalum obovatum	166	83	6.5619e+07	6.67608e+07	9.22762e+06
Trichilia pachypoda	199	28	6.43884e+07	6.67407e+07	2.57566e+07
Ocotea argyrophylla	234	98	6.6346e+07	6.66938e+07	8.88758e+06
Inga ruiziana	297	95	6.59462e+07	6.66647e+07	1.15242e+07
Aspidosperma album	230	95	6.75874e+07	6.66528e+07	8.31006e+06
Swartzia cuspidata	171	61	6.7491e+07	6.66179e+07	1.41497e+07
Exellodendron barbatum	200	29	6.61572e+07	6.65452e+07	2.38387e+07
Guarea trunciflora	181	93	6.59831e+07	6.63566e+07	9.1418e+06
Casearia grandiflora	139	35	6.80254e+07	6.62157e+07	2.0277e+07
Protium puncticulatum	188	34	6.80114e+07	6.61694e+07	1.4867e+07
Hymenolobium excelsum	158	78	6.66312e+07	6.61025e+07	1.03338e+07
Couratari macrosperma	112	48	6.627e+07	6.60072e+07	1.19942e+07
Iryanthera obovata	141	10	6.33373e+07	6.58854e+07	3.15073e+07
Zanthoxylum acuminatum	97	26	6.55569e+07	6.58592e+07	2.65535e+07
Lueheopsis duckeana	209	74	6.68358e+07	6.58375e+07	1.24003e+07
Candolleodendron brachystachyum	2069	66	6.47987e+07	6.54294e+07	8.36408e+06
Cabralea canjerana	227	76	6.42514e+07	6.53708e+07	1.25564e+07
Rhodostemonodaphne grandis	463	116	6.4499e+07	6.53384e+07	1.02244e+07
Guatteria megalophylla	153	64	6.69571e+07	6.53069e+07	1.15578e+07
Trichilia surinamensis	328	82	6.54779e+07	6.51785e+07	1.18559e+07
Gustavia longifolia	558	66	6.24084e+07	6.51436e+07	9.84758e+06
Eugenia pseudopsidium	193	68	6.34856e+07	6.48059e+07	1.86484e+07
Didymocistus chrysadenius	103	9	6.41115e+07	6.45221e+07	2.9948e+07
Ocotea bofo	214	64	6.38026e+07	6.44605e+07	1.11766e+07
Aspidosperma discolor	172	58	6.40602e+07	6.44315e+07	1.23024e+07
Inga stipularis	215	112	6.37511e+07	6.42215e+07	8.35005e+06
Caryocar microcarpum	173	66	6.29696e+07	6.42172e+07	1.12728e+07
Anacardium spruceanum	310	145	6.39963e+07	6.421e+07	7.58223e+06
Tovomita schomburgkii	332	71	6.38537e+07	6.41912e+07	1.47142e+07
Aniba hostmanniana	178	92	6.50088e+07	6.41397e+07	1.23028e+07
Miconia splendens	153	46	6.39464e+07	6.39657e+07	1.56892e+07
Simaba orinocensis	187	57	6.21252e+07	6.3885e+07	1.29864e+07
Sloanea tuerckheimii	82	38	6.25319e+07	6.38797e+07	3.45817e+07
Swartzia tessmannii	138	41	6.32771e+07	6.38286e+07	1.53288e+07
Quiina florida	277	102	6.42127e+07	6.36545e+07	7.76199e+06
Neoraputia paraensis	107	6	6.80536e+07	6.3514e+07	5.60658e+07
Aspidosperma macrocarpon	126	37	6.35882e+07	6.3418e+07	2.27775e+07
Xylopia spruceana	114	25	6.34129e+07	6.332e+07	2.12057e+07
Inga macrophylla	158	83	6.27709e+07	6.3311e+07	1.66923e+07
Diospyros vestita	349	74	6.38832e+07	6.32951e+07	1.23e+07
Inga acrocephala	215	66	6.18257e+07	6.32127e+07	1.22173e+07
Cupania oblongifolia	48	2	6.68783e+07	6.31575e+07	3.62976e+07
Caryocar villosum	229	121	6.26541e+07	6.31473e+07	1.14062e+07
Dinizia excelsa	271	118	6.42466e+07	6.29362e+07	9.22771e+06
Peltogyne venosa	291	90	6.19501e+07	6.27552e+07	1.35178e+07
Swartzia acuminata	184	54	6.26976e+07	6.27122e+07	1.84025e+07
Pradosia surinamensis	97	11	6.3634e+07	6.25469e+07	2.80635e+07
Sloanea laurifolia	153	85	6.10449e+07	6.24801e+07	1.42475e+07
Hirtella excelsa	231	72	6.23816e+07	6.24536e+07	1.04744e+07
Albizia barinensis	108	8	6.29991e+07	6.24084e+07	2.11249e+07
Duguetia stelechantha	312	106	6.10807e+07	6.23912e+07	9.94441e+06
Licania parviflora	110	26	6.50618e+07	6.23566e+07	2.18734e+07
Eschweilera amazoniciformis	219	40	6.29201e+07	6.23183e+07	2.65196e+07
Micropholis mensalis	161	51	6.55281e+07	6.22936e+07	1.75289e+07
Guatteria modesta	222	85	6.00464e+07	6.22408e+07	8.36236e+06
Tabebuia roseoalba	144	13	5.91031e+07	6.22281e+07	2.59496e+07
Elizabetha princeps	192	10	6.31309e+07	6.19016e+07	2.38358e+07
Inga leiocalycina	256	104	6.01418e+07	6.18417e+07	8.34015e+06
Diospyros cavalcantei	101	51	6.18574e+07	6.17886e+07	1.21878e+07
Ferdinandusa chlorantha	160	37	6.45999e+07	6.17722e+07	1.47981e+07
Ocotea corymbosa	46	2	6.38512e+07	6.17065e+07	3.82996e+07
Pouteria fimbriata	268	135	6.04529e+07	6.17045e+07	8.57403e+06
Piranhea longepedunculata	273	8	6.08435e+07	6.14587e+07	2.20662e+07
Couratari multiflora	319	110	6.10329e+07	6.12674e+07	8.23198e+06
Eugenia stictopetala	190	58	5.97422e+07	6.12082e+07	1.53364e+07
Discophora guianensis	244	80	6.17182e+07	6.11755e+07	1.3891e+07
Duroia eriopila	215	66	6.0757e+07	6.10392e+07	1.02e+07
Connarus perrottetii	291	62	5.93146e+07	6.10101e+07	1.61644e+07
Annona densicoma	178	16	5.9379e+07	6.09548e+07	3.24251e+07
Rinorea pubiflora	278	58	5.91667e+07	6.09542e+07	1.51362e+07
Tabernaemontana cymosa	124	42	6.06492e+07	6.09292e+07	1.51568e+07
Pouteria ephedrantha	203	38	6.33392e+07	6.08496e+07	1.50932e+07
Myroxylon balsamum	167	77	6.12046e+07	6.0678e+07	8.49501e+06
Protium glabrescens	197	57	5.96018e+07	6.05772e+07	1.15558e+07
Alseis labatioides	162	28	6.0915e+07	6.0474e+07	1.29339e+07
Calyptranthes cuspidata	172	49	5.92568e+07	6.00912e+07	1.38236e+07
Hevea benthamiana	122	27	5.8467e+07	5.97561e+07	1.73888e+07
Guatteria blepharophylla	221	39	6.09847e+07	5.96834e+07	1.75331e+07
Scleronema praecox	113	35	6.03118e+07	5.93592e+07	1.51282e+07
Ficus trigona	178	61	5.82468e+07	5.92752e+07	2.00181e+07
Helicostylis elegans	117	53	5.97356e+07	5.92752e+07	9.96657e+06
Hymenaea intermedia	161	66	5.92729e+07	5.92272e+07	1.21733e+07
Leopoldinia pulchra	227	9	5.84377e+07	5.91672e+07	4.07023e+07
Peltogyne subsessilis	87	9	5.83707e+07	5.91036e+07	2.59913e+07
Neea macrophylla	215	82	5.81072e+07	5.90914e+07	1.15356e+07
Manilkara inundata	136	42	5.91613e+07	5.88381e+07	1.38965e+07
Mucoa duckei	121	34	5.87097e+07	5.87666e+07	1.62095e+07
Miconia minutiflora	168	58	5.82387e+07	5.87572e+07	1.21846e+07
Inga bourgonii	170	56	5.82774e+07	5.86466e+07	1.00546e+07
Psidium acutangulum	127	36	5.90383e+07	5.85438e+07	1.67164e+07
Eriotheca longipedicellata	202	81	5.81863e+07	5.84037e+07	8.56953e+06
Myrocarpus frondosus	76	14	5.93364e+07	5.84023e+07	1.77478e+07
Protium strumosum	286	102	5.77419e+07	5.81271e+07	9.76207e+06
Balizia pedicellaris	331	136	5.80129e+07	5.80205e+07	7.44399e+06
Annona hypoglauca	120	29	5.65944e+07	5.77981e+07	1.63806e+07
Calliandra laxa	132	7	5.76996e+07	5.77241e+07	2.60738e+07
Poecilanthe parviflora	23	8	5.91304e+07	5.77207e+07	1.69621e+07
Cupania diphylla	97	23	5.75541e+07	5.77138e+07	2.17629e+07
Cariniana micrantha	195	95	5.66737e+07	5.75065e+07	7.88822e+06
Cordiera macrophylla	136	35	5.67592e+07	5.74918e+07	1.86209e+07
Samanea saman	27	11	5.93321e+07	5.72836e+07	2.38102e+07
Tapirira retusa	102	50	5.6713e+07	5.72318e+07	1.35769e+07
Nectandra pulverulenta	235	66	5.81639e+07	5.71835e+07	1.25187e+07
Duguetia flagellaris	68	23	5.86323e+07	5.71358e+07	2.06112e+07
Ormosia coutinhoi	345	57	5.67513e+07	5.71285e+07	1.15392e+07
Pouteria williamii	174	68	5.69722e+07	5.7065e+07	8.09018e+06
Batocarpus orinocensis	224	65	5.5534e+07	5.69842e+07	1.25678e+07
Pourouma cucura	152	52	5.9723e+07	5.69748e+07	1.14283e+07
Toulicia pulvinata	164	27	6.08017e+07	5.69055e+07	2.23558e+07
Clarisia ilicifolia	282	71	5.80333e+07	5.68017e+07	7.84389e+06
Stryphnodendron polystachyum	252	113	5.65879e+07	5.67543e+07	6.34097e+06
Agonandra silvatica	152	97	5.77662e+07	5.65887e+07	7.31187e+06
Pagamea coriacea	173	27	5.61236e+07	5.65371e+07	1.51202e+07
Mouriri myrtifolia	126	34	5.6814e+07	5.61843e+07	1.80472e+07
Swartzia argentea	107	30	5.58389e+07	5.59301e+07	1.18496e+07
Tabernaemontana rupicola	59	4	5.60782e+07	5.58397e+07	3.00596e+07
Matayba elegans	114	40	5.65522e+07	5.57883e+07	1.2971e+07
Helicostylis pedunculata	458	109	5.60502e+07	5.56483e+07	8.28284e+06
Rinorea macrocarpa	74	20	5.66999e+07	5.55527e+07	3.23407e+07
Lecythis zabucajo	305	156	5.63384e+07	5.55394e+07	5.70183e+06
Pentagonia amazonica	210	29	5.66139e+07	5.54394e+07	1.85006e+07
Siparuna cristata	144	73	5.4934e+07	5.53875e+07	1.202e+07
Lacunaria crenata	271	131	5.55776e+07	5.5336e+07	6.63162e+06
Bauhinia brachycalyx	213	49	5.46365e+07	5.52731e+07	9.97459e+06
Cassia spruceana	99	41	5.52278e+07	5.52523e+07	1.23786e+07
Duguetia surinamensis	242	101	5.67614e+07	5.52169e+07	9.19677e+06
Casearia aculeata	140	42	5.82216e+07	5.51953e+07	1.38497e+07
Centrolobium microchaete	91	7	5.70309e+07	5.50384e+07	2.34544e+07
Erisma japura	98	11	5.04715e+07	5.50004e+07	2.92684e+07
Pterocarpus dubius	109	18	5.71501e+07	5.49161e+07	1.53996e+07
Pachira flaviflora	418	35	5.42345e+07	5.48997e+07	1.53128e+07
Vouarana guianensis	71	40	5.45287e+07	5.48854e+07	1.89421e+07
Couroupita guianensis	119	53	5.67711e+07	5.48388e+07	1.05185e+07
Ficus americana	131	70	5.51655e+07	5.47985e+07	9.46254e+06
Abuta grandifolia	270	48	5.27461e+07	5.47355e+07	1.68499e+07
Batocarpus costaricensis	108	41	5.82475e+07	5.46207e+07	1.38466e+07
Matayba purgans	110	53	5.4859e+07	5.45265e+07	1.12236e+07
Aniba guianensis	317	87	5.27183e+07	5.44567e+07	8.33892e+06
Quiina paraensis	100	33	5.70597e+07	5.44024e+07	2.05694e+07
Neea hermaphrodita	76	30	5.37374e+07	5.41332e+07	1.23556e+07
Hymenolobium pulcherrimum	109	57	5.29653e+07	5.40034e+07	1.21421e+07
Martiodendron elatum	136	42	5.57133e+07	5.39658e+07	2.60184e+07
Inga oerstediana	288	109	5.34384e+07	5.3916e+07	8.30847e+06
Huberodendron swietenioides	103	56	5.28264e+07	5.39143e+07	9.6013e+06
Garcinia benthamiana	227	68	5.39103e+07	5.38647e+07	1.05176e+07
Pouteria opposita	325	85	5.23191e+07	5.37072e+07	1.21904e+07
Licania bracteata	190	85	5.34803e+07	5.36528e+07	1.0174e+07
Inga cylindrica	135	64	5.41779e+07	5.36369e+07	9.66369e+06
Talisia esculenta	67	19	5.55621e+07	5.36302e+07	2.16296e+07
Cochlospermum orinocense	119	28	5.49569e+07	5.36193e+07	1.74579e+07
Tetrathylacium macrophyllum	314	57	5.54565e+07	5.34458e+07	1.2477e+07
Talisia cerasina	117	48	5.42694e+07	5.32756e+07	1.25951e+07
Hymenopus divaricatus	272	33	5.14386e+07	5.31949e+07	1.24461e+07
Duroia nitida	107	9	5.06419e+07	5.29885e+07	2.41384e+07
Annona foetida	72	38	5.22694e+07	5.29752e+07	2.08468e+07
Pseudobombax longiflorum	86	10	5.09186e+07	5.28777e+07	2.78942e+07
Machaerium acutifolium	128	25	5.22303e+07	5.27683e+07	1.34593e+07
Elvasia quinqueloba	304	5	5.26452e+07	5.27282e+07	3.02359e+07
Diospyros capreifolia	296	112	5.25948e+07	5.26762e+07	8.41809e+06
Zygia basijuga	132	34	5.11508e+07	5.25347e+07	1.72321e+07
Coussarea albescens	226	36	4.8769e+07	5.25138e+07	2.38888e+07
Acioa longipendula	766	122	5.18673e+07	5.24697e+07	5.54444e+06
Handroanthus incanus	84	41	5.30886e+07	5.24343e+07	1.45673e+07
Rhigospira quadrangularis	104	38	5.33991e+07	5.23754e+07	1.49459e+07
Eugenia biflora	81	27	5.19439e+07	5.23606e+07	1.49182e+07
Byrsonima densa	449	84	5.23964e+07	5.23027e+07	8.57033e+06
Coussapoa trinervia	119	64	5.12624e+07	5.22798e+07	8.11403e+06
Mabea trianae	266	3	5.21192e+07	5.22406e+07	3.40722e+07
Pourouma acuminata	104	25	5.1517e+07	5.2199e+07	1.40029e+07
Calyptranthes bipennis	448	82	5.38339e+07	5.20294e+07	7.96034e+06
Batesia floribunda	172	102	5.15141e+07	5.19157e+07	8.59502e+06
Peltogyne floribunda	184	16	5.20156e+07	5.19135e+07	1.98084e+07
Guatteria citriodora	100	74	5.1748e+07	5.17838e+07	1.1068e+07
Sterculia colombiana	286	76	5.11223e+07	5.17618e+07	6.68265e+06
Eriotheca macrophylla	99	47	5.47581e+07	5.17268e+07	1.3441e+07
Couepia robusta	124	53	5.20015e+07	5.16778e+07	1.26204e+07
Parahancornia surrogata	89	12	5.12465e+07	5.15347e+07	1.55343e+07
Miconia nervosa	39	2	5.46296e+07	5.15313e+07	3.02395e+07
Casearia decandra	286	95	5.20425e+07	5.13759e+07	7.61999e+06
Trigynaea duckei	192	36	5.13426e+07	5.13281e+07	1.71095e+07
Lonchocarpus sericeus	112	13	4.99986e+07	5.12099e+07	1.39777e+07
Licania triandra	117	42	4.95199e+07	5.11514e+07	1.72674e+07
Anisophyllea guianensis	152	17	4.96836e+07	5.10854e+07	1.55557e+07
Protium neglectum	196	39	4.94196e+07	5.1048e+07	1.18636e+07
Ptychopetalum olacoides	387	113	5.26832e+07	5.09023e+07	6.58583e+06
Warszewiczia schwackei	207	65	4.96171e+07	5.08763e+07	1.02518e+07
Qualea parviflora	60	4	4.8347e+07	5.08515e+07	3.62465e+07
Protium pilosum	114	54	5.06024e+07	5.08415e+07	1.29731e+07
Lecythis holcogyne	727	117	5.00334e+07	5.07334e+07	7.08609e+06
Pouteria freitasii	173	61	5.03572e+07	5.072e+07	1.05336e+07
Swartzia grandifolia	131	62	5.0627e+07	5.06278e+07	1.0365e+07
Parinari campestris	186	63	4.97928e+07	5.05699e+07	8.77963e+06
Dendropanax umbellatus	238	16	4.80798e+07	5.05698e+07	1.67759e+07
Swartzia rosea	63	11	5.31333e+07	5.05206e+07	3.95724e+07
Siparuna cuspidata	599	100	4.88682e+07	5.03383e+07	6.6156e+06
Abarema adenophora	146	62	5.07247e+07	5.01595e+07	7.91973e+06
Handroanthus ochraceus	89	28	4.90431e+07	5.00343e+07	1.24884e+07
Miconia holosericea	104	25	4.84334e+07	4.9983e+07	2.20798e+07
Pachira nervosa	118	52	4.80473e+07	4.99606e+07	1.21048e+07
Vatairea paraensis	93	55	4.92031e+07	4.99473e+07	1.29869e+07
Talisia angustifolia	179	40	4.89284e+07	4.97654e+07	2.31531e+07
Emmotum nitens	201	42	4.84747e+07	4.97047e+07	1.41675e+07
Pleuranthodendron lindenii	110	38	5.02287e+07	4.95319e+07	1.38044e+07
Pouteria manaosensis	289	71	4.94238e+07	4.93715e+07	9.34733e+06
Mabea fistulifera	184	31	4.90991e+07	4.93084e+07	1.18403e+07
Monopteryx angustifolia	62	3	4.9391e+07	4.91795e+07	4.13138e+07
Leonia cymosa	212	70	4.82771e+07	4.91567e+07	1.01684e+07
Zygia divaricata	116	16	4.8079e+07	4.91473e+07	1.78971e+07
Mouriri vernicosa	150	32	4.90145e+07	4.90858e+07	1.50914e+07
Pourouma melinonii	173	60	5.05661e+07	4.90384e+07	1.4869e+07
Trichilia adolfi	95	24	5.3329e+07	4.89585e+07	2.38417e+07
Diospyros tetrandra	252	16	4.66232e+07	4.89002e+07	1.97597e+07
Guarea cinnamomea	136	63	4.84803e+07	4.87668e+07	7.9102e+06
Pouteria minima	211	65	4.70264e+07	4.86813e+07	1.07407e+07
Tachigali melinonii	429	86	4.93072e+07	4.8569e+07	1.12013e+07
Zanthoxylum huberi	101	40	4.85683e+07	4.8534e+07	1.10171e+07
Hirtella glandulosa	268	62	5.05489e+07	4.8487e+07	1.28097e+07
Chimarrhis glabriflora	145	35	4.73511e+07	4.83957e+07	1.50714e+07
Chrysophyllum gonocarpum	87	23	4.95843e+07	4.83546e+07	1.79284e+07
Crudia aromatica	181	12	4.88865e+07	4.816e+07	2.03141e+07
Wettinia maynensis	343	45	4.73296e+07	4.81492e+07	9.71379e+06
Rinorea paniculata	181	20	4.69387e+07	4.81214e+07	1.64044e+07
Tovomita obovata	222	46	4.78318e+07	4.8112e+07	1.38467e+07
Tovomita macrophylla	114	52	4.77538e+07	4.80056e+07	7.93635e+06
Cassia leiandra	91	26	4.82353e+07	4.79878e+07	1.51147e+07
Licania pallida	155	77	4.63557e+07	4.76727e+07	8.36078e+06
Licania elliptica	120	16	4.72898e+07	4.7578e+07	1.95775e+07
Vochysia inundata	177	32	4.75959e+07	4.75775e+07	1.63886e+07
Anomalocalyx uleanus	93	24	4.72078e+07	4.75441e+07	1.62217e+07
Casearia pitumba	150	78	4.73434e+07	4.73983e+07	8.60308e+06
Pouteria ramiflora	158	26	4.84174e+07	4.7383e+07	1.66418e+07
Dendropanax caucanus	207	47	4.75174e+07	4.73706e+07	8.61545e+06
Eperua duckeana	219	36	4.69767e+07	4.73025e+07	1.131e+07
Hirtella lightioides	101	27	4.99984e+07	4.71903e+07	1.82207e+07
Sloanea obtusifolia	87	24	4.70587e+07	4.71659e+07	2.01617e+07
Cariniana domestica	29	11	4.77143e+07	4.71588e+07	2.17324e+07
Rhodostemonodaphne kunthiana	126	58	4.66578e+07	4.71379e+07	1.08685e+07
Ephedranthus amazonicus	158	79	4.67939e+07	4.71262e+07	7.85455e+06
Byrsonima crispa	131	65	4.63326e+07	4.69352e+07	8.81559e+06
Vochysia haenkeana	71	11	4.46577e+07	4.68683e+07	2.7429e+07
Sorocea muriculata	110	50	4.55524e+07	4.68622e+07	1.1429e+07
Exellodendron coriaceum	117	10	4.55971e+07	4.68556e+07	1.61846e+07
Hirtella rodriguesii	121	69	4.54068e+07	4.68546e+07	9.83895e+06
Ziziphus cinnamomum	98	38	4.7926e+07	4.68461e+07	1.53601e+07
Pouteria retinervis	448	105	4.581e+07	4.67822e+07	8.44169e+06
Endlicheria formosa	113	63	4.6259e+07	4.67794e+07	1.02708e+07
Mabea paniculata	120	11	5.15349e+07	4.67429e+07	1.90254e+07
Parinariopsis licaniiflora	152	54	4.67272e+07	4.66545e+07	1.03833e+07
Protium krukovii	334	61	4.48549e+07	4.66306e+07	1.07037e+07
Dendropanax palustris	65	11	4.54431e+07	4.66213e+07	1.61917e+07
Alchornea castaneifolia	78	13	4.57484e+07	4.66152e+07	1.85898e+07
Licania harlingii	156	67	4.63921e+07	4.66126e+07	6.71772e+06
Parahancornia fasciculata	198	122	4.63811e+07	4.66114e+07	5.92799e+06
Micropholis humboldtiana	193	7	4.5171e+07	4.66089e+07	2.66991e+07
Inga chartacea	243	95	4.62519e+07	4.66046e+07	6.61674e+06
Pseudobombax marginatum	100	11	4.34096e+07	4.65131e+07	1.97739e+07
Luehea candicans	97	9	4.39385e+07	4.63224e+07	2.58411e+07
Pouteria oblanceolata	154	84	4.6139e+07	4.62408e+07	6.52582e+06
Duguetia odorata	75	25	5.02119e+07	4.62089e+07	1.90971e+07
Protium giganteum	122	69	4.57353e+07	4.61884e+07	7.12262e+06
Eugenia ramiflora	383	91	4.76556e+07	4.61717e+07	6.22904e+06
Chomelia tenuiflora	90	35	4.49916e+07	4.61575e+07	1.19326e+07
Xylopia micans	78	32	4.43964e+07	4.60057e+07	1.28186e+07
Unonopsis rufescens	613	90	4.85854e+07	4.59543e+07	9.01305e+06
Ocotea puberula	133	67	4.50125e+07	4.56066e+07	1.08443e+07
Pouteria rostrata	330	82	4.51159e+07	4.5554e+07	8.5645e+06
Couepia macrophylla	138	41	4.39366e+07	4.54831e+07	8.09919e+06
Compsoneura sprucei	123	57	4.47958e+07	4.53222e+07	7.91e+06
Alchornea glandulosa	144	50	4.47968e+07	4.52939e+07	1.38443e+07
Aiouea grandifolia	72	54	4.4796e+07	4.52455e+07	1.31438e+07
Aniba terminalis	94	46	4.59819e+07	4.52335e+07	1.62462e+07
Aniba williamsii	144	83	4.57005e+07	4.50345e+07	8.00169e+06
Copaifera reticulata	148	80	4.51853e+07	4.49674e+07	8.13362e+06
Brownea macrophylla	199	8	4.45905e+07	4.49307e+07	3.50345e+07
Chelyocarpus chuco	108	13	4.5942e+07	4.49125e+07	2.47715e+07
Duroia genipoides	105	25	4.46745e+07	4.47946e+07	1.18824e+07
Vatairea macrocarpa	65	7	4.32544e+07	4.4793e+07	2.81439e+07
Hirtella elongata	86	33	4.69621e+07	4.45433e+07	1.00874e+07
Garcinia gardneriana	92	48	4.3839e+07	4.44153e+07	8.06839e+06
Aspidosperma polyneuron	73	11	4.61833e+07	4.44018e+07	2.725e+07
Eschweilera rhododendrifolia	158	56	4.39172e+07	4.43966e+07	7.75442e+06
Licania urceolaris	132	36	4.42632e+07	4.43839e+07	1.37794e+07
Pouteria virescens	160	65	4.68005e+07	4.43785e+07	1.28494e+07
Swartzia laurifolia	127	69	4.45389e+07	4.42924e+07	9.13963e+06
Tovomita grata	178	26	4.38553e+07	4.41675e+07	1.505e+07
Inga huberi	142	69	4.38353e+07	4.41381e+07	7.91058e+06
Duroia saccifera	244	71	4.29079e+07	4.4057e+07	1.00739e+07
Hydrochorea marginata	157	16	4.99626e+07	4.40318e+07	1.5093e+07
Parkia velutina	170	97	4.39644e+07	4.40283e+07	6.40788e+06
Guazuma crinita	117	20	4.3306e+07	4.39249e+07	1.77104e+07
Myracrodruon urundeuva	105	7	4.13283e+07	4.38803e+07	2.06583e+07
Vochysia obscura	127	28	4.27383e+07	4.37987e+07	1.151e+07
Macoubea guianensis	144	82	4.22047e+07	4.3757e+07	9.3076e+06
Dipteryx polyphylla	57	37	4.37425e+07	4.36703e+07	9.97523e+06
Macoubea sprucei	81	28	4.72763e+07	4.35737e+07	2.04336e+07
Annona papilionella	222	75	4.35393e+07	4.35271e+07	9.04835e+06
Eugenia coffeifolia	125	50	4.61722e+07	4.34964e+07	1.02629e+07
Socratea salazarii	157	14	4.27739e+07	4.3446e+07	1.34777e+07
Caryocar pallidum	104	63	4.36079e+07	4.33847e+07	7.43605e+06
Vochysia floribunda	70	7	4.37258e+07	4.33784e+07	2.18987e+07
Pouteria baehniana	160	43	4.21325e+07	4.33019e+07	9.58701e+06
Cespedesia spathulata	102	36	4.23926e+07	4.32366e+07	1.26005e+07
Trattinnickia lawrancei	114	55	4.46017e+07	4.3178e+07	9.63666e+06
Stryphnodendron paniculatum	199	93	4.36473e+07	4.31644e+07	5.07214e+06
Gaulettia parillo	153	38	4.15961e+07	4.31148e+07	2.44268e+07
Gustavia poeppigiana	73	24	4.23574e+07	4.30963e+07	1.07935e+07
Perebea longepedunculata	76	22	4.14206e+07	4.30774e+07	1.21621e+07
Himatanthus bracteatus	182	44	4.11123e+07	4.28141e+07	1.13384e+07
Naucleopsis imitans	96	59	4.16593e+07	4.27362e+07	7.14365e+06
Andira parviflora	135	60	4.34799e+07	4.27187e+07	8.76351e+06
Homalium racemosum	146	23	4.07758e+07	4.27113e+07	1.40709e+07
Croton tessmannii	123	31	4.22172e+07	4.26116e+07	1.34596e+07
Phyllanthus elsiae	306	1	4.0567e+07	4.25723e+07	4.12581e+07
Allophylus scrobiculatus	159	19	4.22197e+07	4.23913e+07	2.26755e+07
Iryanthera coriacea	64	25	4.19235e+07	4.23517e+07	1.39224e+07
Eugenia moschata	144	86	4.33226e+07	4.23328e+07	7.13913e+06
Cordia scabrifolia	227	61	4.15309e+07	4.22824e+07	8.49608e+06
Moquilea unguiculata	228	94	4.15007e+07	4.20805e+07	5.83361e+06
Persea caerulea	114	5	4.19853e+07	4.20397e+07	2.7351e+07
Naucleopsis oblongifolia	116	53	4.26342e+07	4.19036e+07	6.50156e+06
Bagassa guianensis	85	66	4.23549e+07	4.18374e+07	7.92448e+06
Protium morii	129	30	4.2409e+07	4.17948e+07	9.76538e+06
Endlicheria paniculata	80	32	4.27139e+07	4.17869e+07	1.28369e+07
Guatteria dura	52	13	3.68772e+07	4.17639e+07	2.1537e+07
Andira surinamensis	200	81	4.20582e+07	4.16452e+07	7.4011e+06
Cecropia peltata	161	23	4.31461e+07	4.16301e+07	1.33954e+07
Chrysophyllum cuneifolium	515	97	4.20062e+07	4.15816e+07	6.57671e+06
Peltogyne heterophylla	57	4	4.03449e+07	4.15016e+07	2.12969e+07
Randia armata	108	48	4.14527e+07	4.148e+07	9.22147e+06
Guarea scabra	124	47	4.21302e+07	4.14792e+07	1.22358e+07
Ferdinandusa elliptica	139	72	4.13372e+07	4.14338e+07	5.67523e+06
Talisia sylvatica	129	15	4.03786e+07	4.14195e+07	2.43575e+07
Heliocarpus americanus	89	26	4.18548e+07	4.13904e+07	1.73632e+07
Inga disticha	126	36	4.16563e+07	4.12585e+07	1.39543e+07
Elvasia elvasioides	237	6	4.60317e+07	4.12147e+07	3.95381e+07
Inga cordatoalata	141	62	4.15346e+07	4.11992e+07	8.21011e+06
Ficus gomelleira	92	63	4.062e+07	4.10771e+07	7.33613e+06
Cathedra acuminata	127	63	4.0237e+07	4.10301e+07	6.9614e+06
Cordia sellowiana	64	38	4.03871e+07	4.10235e+07	1.10553e+07
Neea bracteosa	69	9	4.06594e+07	4.10191e+07	1.3325e+07
Couepia obovata	96	54	4.18466e+07	4.09759e+07	9.21483e+06
Crudia bracteata	403	34	4.59317e+07	4.09679e+07	1.19565e+07
Oxandra sphaerocarpa	80	11	3.92318e+07	4.08762e+07	1.3077e+07
Ternstroemia candolleana	283	15	3.90908e+07	4.06971e+07	1.18127e+07
Erisma splendens	92	26	4.02975e+07	4.06564e+07	1.07246e+07
Swartzia klugii	87	13	4.18182e+07	4.06079e+07	1.19832e+07
Dipteryx magnifica	276	97	4.05853e+07	4.05257e+07	7.55895e+06
Meriania urceolata	64	12	3.8752e+07	4.03294e+07	1.45956e+07
Guatteria decurrens	67	36	4.00626e+07	4.03019e+07	9.7043e+06
Dendropanax cuneatus	109	34	4.0234e+07	4.02837e+07	8.23476e+06
Miconia gratissima	229	32	3.97639e+07	4.0255e+07	2.22418e+07
Monteverdia macrocarpa	87	44	4.17873e+07	4.02068e+07	1.04133e+07
Hirtella paniculata	140	6	4.01161e+07	4.01719e+07	3.91597e+07
Couratari tenuicarpa	81	14	3.79146e+07	4.00943e+07	1.39179e+07
Marlierea caudata	76	12	4.09376e+07	4.00923e+07	1.93939e+07
Ceiba insignis	73	19	4.04102e+07	3.99691e+07	1.22061e+07
Virola carinata	79	31	3.95745e+07	3.99609e+07	1.02331e+07
Sloanea rufa	75	52	4.03349e+07	3.99521e+07	6.86762e+06
Vismia macrophylla	87	51	3.93704e+07	3.9892e+07	7.00832e+06
Miconia dispar	107	43	3.84535e+07	3.98852e+07	1.00515e+07
Cordia sagotii	172	69	3.91902e+07	3.9862e+07	9.9613e+06
Chrysophyllum ucuquirana-branca	127	57	3.89135e+07	3.98457e+07	6.82114e+06
Xylopia barbata	96	12	3.84238e+07	3.97365e+07	1.9506e+07
Simira cordifolia	119	27	3.65581e+07	3.9662e+07	2.06795e+07
Micropholis trunciflora	109	60	3.89558e+07	3.96435e+07	1.03985e+07
Emmotum acuminatum	93	34	4.05313e+07	3.96294e+07	1.55369e+07
Cynometra hostmanniana	117	24	3.84302e+07	3.96226e+07	2.01273e+07
Virola multicostata	119	63	3.9287e+07	3.96206e+07	8.50093e+06
Dipteryx alata	98	38	3.87771e+07	3.96113e+07	1.0005e+07
Andira trifoliolata	78	36	3.78426e+07	3.94909e+07	9.03063e+06
Protium rubrum	122	43	3.91172e+07	3.94865e+07	8.90178e+06
Coussarea hirticalyx	44	7	3.77285e+07	3.94484e+07	2.53982e+07
Guatteria guianensis	149	61	4.11359e+07	3.94161e+07	9.26636e+06
Hymenopus sothersiae	63	23	4.01751e+07	3.93826e+07	1.58149e+07
Parinari klugii	102	37	3.85762e+07	3.93318e+07	1.11073e+07
Heisteria densifrons	104	63	3.90342e+07	3.91681e+07	9.37409e+06
Inga obtusata	52	17	3.97417e+07	3.91331e+07	1.10053e+07
Guatteria ucayalina	163	59	3.81659e+07	3.91327e+07	8.82542e+06
Terminalia ochroprumna	151	21	3.79616e+07	3.90353e+07	1.98828e+07
Sterculia peruviana	74	31	3.87395e+07	3.89676e+07	1.23848e+07
Erythroxylum spruceanum	188	11	3.75784e+07	3.888e+07	1.99297e+07
Caraipa spuria	34	5	4.21019e+07	3.88457e+07	1.82459e+07
Pradosia caracasana	86	8	3.90013e+07	3.87181e+07	1.60453e+07
Casearia ulmifolia	161	74	3.81556e+07	3.86575e+07	6.02754e+06
Eschweilera juruensis	113	40	3.90333e+07	3.86141e+07	1.01362e+07
Stenostomum acreanum	188	16	3.84204e+07	3.84345e+07	2.09019e+07
Astronium obliquum	127	57	3.82725e+07	3.83827e+07	1.01156e+07
Parinari montana	79	63	3.92587e+07	3.82817e+07	8.88767e+06
Lueheopsis rugosa	108	51	3.74703e+07	3.82395e+07	9.09416e+06
Mezilaurus sprucei	61	32	3.79782e+07	3.80986e+07	9.53249e+06
Dussia tessmannii	111	69	3.76703e+07	3.80956e+07	6.28077e+06
Protium laxiflorum	49	12	3.57822e+07	3.80648e+07	2.78846e+07
Pagamea plicata	65	9	3.65229e+07	3.80275e+07	1.9842e+07
Eperua bijuga	161	34	3.78136e+07	3.80121e+07	1.10863e+07
Apeiba schomburgkii	91	28	3.80283e+07	3.79492e+07	9.95026e+06
Licaria brasiliensis	425	68	3.66447e+07	3.79107e+07	6.76785e+06
Spiranthera guianensis	62	5	3.96746e+07	3.78831e+07	2.02298e+07
Chimarrhis barbata	103	39	3.63014e+07	3.7716e+07	1.04806e+07
Enterolobium maximum	175	43	3.85325e+07	3.77049e+07	1.19537e+07
Micropholis resinifera	321	49	3.69887e+07	3.76933e+07	5.51973e+06
Haploclathra paniculata	52	9	3.71364e+07	3.76816e+07	2.02362e+07
Geissospermum urceolatum	70	46	3.72499e+07	3.75574e+07	1.3071e+07
Tabebuia fluviatilis	281	7	3.94232e+07	3.75149e+07	1.94294e+07
Alibertia edulis	130	33	3.6683e+07	3.74912e+07	1.66737e+07
Duguetia calycina	186	72	3.74517e+07	3.7305e+07	6.32539e+06
Hymenolobium sericeum	76	48	3.78942e+07	3.73037e+07	7.17529e+06
Hirtella hispidula	75	44	3.6477e+07	3.72746e+07	1.36806e+07
Croton tricolor	219	6	3.98309e+07	3.72667e+07	3.0422e+07
Pera glabrata	109	61	3.73474e+07	3.72614e+07	7.19749e+06
Senegalia loretensis	120	37	3.68829e+07	3.70972e+07	9.63798e+06
Caraipa richardiana	149	29	3.89935e+07	3.70805e+07	1.349e+07
Ophiocaryon heterophyllum	89	39	3.64761e+07	3.70768e+07	6.88741e+06
Ormosia macrocalyx	60	30	3.74266e+07	3.70734e+07	7.04454e+06
Nectandra cissiflora	94	41	3.78039e+07	3.70345e+07	1.1651e+07
Alseis peruviana	40	5	3.80368e+07	3.69897e+07	1.59327e+07
Astronium fraxinifolium	79	18	3.66392e+07	3.69259e+07	1.23783e+07
Myriocarpa stipitata	63	6	3.54248e+07	3.67525e+07	2.18621e+07
Pourouma ferruginea	49	28	3.76624e+07	3.66386e+07	9.75435e+06
Banara nitida	79	37	3.71703e+07	3.65502e+07	1.0032e+07
Platymiscium stipulare	86	44	3.60295e+07	3.65228e+07	6.83832e+06
Terminalia guyanensis	173	59	3.73004e+07	3.64787e+07	6.4563e+06
Hymenolobium heterocarpum	96	36	3.65747e+07	3.64764e+07	1.09347e+07
Coussarea paniculata	125	31	3.53436e+07	3.64697e+07	1.12135e+07
Croton palanostigma	75	20	3.71658e+07	3.62743e+07	1.07458e+07
Aniba riparia	114	41	3.52118e+07	3.61756e+07	8.6709e+06
Botryarrhena pendula	93	45	3.65343e+07	3.6144e+07	7.22814e+06
Caraipa savannarum	37	3	3.39397e+07	3.61104e+07	2.32533e+07
Piptadenia viridiflora	78	6	3.54918e+07	3.60577e+07	1.61324e+07
Platycarpum orinocense	40	16	3.72666e+07	3.60101e+07	1.96231e+07
Poeppigia procera	36	9	3.48791e+07	3.58546e+07	1.782e+07
Pradosia mutisii	47	4	3.57696e+07	3.58516e+07	1.9351e+07
Isertia hypoleuca	45	22	3.89672e+07	3.57485e+07	1.4518e+07
Neea ovalifolia	87	52	3.60565e+07	3.57358e+07	7.0577e+06
Ocotea minor	42	25	3.4338e+07	3.56676e+07	1.23314e+07
Couepia bernardii	88	10	3.46573e+07	3.55646e+07	1.23291e+07
Inga obidensis	61	29	3.51758e+07	3.54815e+07	1.13772e+07
Humiriastrum excelsum	92	37	3.50044e+07	3.54314e+07	1.06155e+07
Siparuna poeppigii	177	58	3.52432e+07	3.54171e+07	8.8505e+06
Cedrela fissilis	122	49	3.57045e+07	3.53978e+07	7.15224e+06
Vataireopsis iglesiasii	68	16	3.62315e+07	3.53957e+07	1.49729e+07
Eugenia omissa	276	78	3.59383e+07	3.53777e+07	5.79861e+06
Jacaranda macrocarpa	85	34	3.5256e+07	3.53546e+07	6.16946e+06
Pouteria ucuqui	49	19	3.44235e+07	3.53363e+07	1.27948e+07
Zygia ampla	110	10	3.30398e+07	3.53036e+07	1.53576e+07
Tetrastylidium peruvianum	90	35	3.385e+07	3.52793e+07	6.63769e+06
Ruizterania cassiquiarensis	68	28	3.48622e+07	3.52461e+07	1.04427e+07
Chamaecrista apoucouita	190	19	3.39326e+07	3.52436e+07	1.46359e+07
Inga gracilior	62	19	3.60648e+07	3.52416e+07	1.61673e+07
Aniba burchellii	158	52	3.58467e+07	3.52219e+07	9.7811e+06
Cecropia polystachya	73	23	3.60331e+07	3.51979e+07	1.43963e+07
Pouteria lucumifolia	57	21	3.6892e+07	3.51096e+07	1.54504e+07
Annona ambotay	136	68	3.55619e+07	3.50992e+07	8.13048e+06
Cordia iguaguana	43	4	3.6845e+07	3.48938e+07	1.90164e+07
Abarema mataybifolia	195	81	3.30961e+07	3.48818e+07	6.63598e+06
Aniba parviflora	205	80	3.42818e+07	3.48253e+07	7.1154e+06
Bowdichia virgilioides	63	21	3.32575e+07	3.48088e+07	1.05801e+07
Heisteria spruceana	66	40	3.61065e+07	3.4783e+07	7.49365e+06
Styrax guyanensis	73	30	3.50413e+07	3.47793e+07	1.1127e+07
Ocotea neblinae	46	24	3.44195e+07	3.47447e+07	9.46353e+06
Nectandra longifolia	106	37	3.55918e+07	3.47362e+07	8.65882e+06
Heisteria laxiflora	125	46	3.60641e+07	3.45976e+07	1.05079e+07
Duckesia verrucosa	151	56	3.30583e+07	3.45097e+07	1.40637e+07
Hymenopus arachnoideus	81	34	3.42302e+07	3.45037e+07	6.49796e+06
Miconia mirabilis	268	36	3.38378e+07	3.45017e+07	8.9676e+06
Iryanthera tessmannii	90	25	3.71139e+07	3.45004e+07	1.39443e+07
Cupania macrostylis	71	32	3.53425e+07	3.44681e+07	8.92569e+06
Couepia ulei	55	32	3.38623e+07	3.44483e+07	7.59956e+06
Mouriri guianensis	107	24	3.33205e+07	3.44336e+07	1.18903e+07
Elaeoluma schomburgkiana	55	19	3.27268e+07	3.44006e+07	1.5828e+07
Inga spectabilis	139	39	3.27371e+07	3.4323e+07	8.17146e+06
Byrsonima stipulacea	318	55	3.41277e+07	3.42394e+07	1.11406e+07
Wittmackanthus stanleyanus	160	33	3.37107e+07	3.42212e+07	8.30121e+06
Swartzia leptopetala	109	40	3.3489e+07	3.41857e+07	6.08841e+06
Mouriri collocarpa	282	81	3.388e+07	3.41689e+07	5.68009e+06
Elvasia canescens	73	3	3.33041e+07	3.38439e+07	2.34658e+07
Triplaris poeppigiana	113	24	3.33009e+07	3.38369e+07	1.97139e+07
Posoqueria latifolia	254	81	3.32391e+07	3.37783e+07	5.86043e+06
Vouacapoua macropetala	285	3	3.34742e+07	3.3776e+07	3.39027e+07
Bowdichia nitida	167	46	3.52152e+07	3.37665e+07	8.15365e+06
Hymenopus prismatocarpus	53	32	3.4769e+07	3.37457e+07	7.96198e+06
Caraipa valioi	55	8	3.29857e+07	3.37121e+07	1.72291e+07
Inga sapindoides	79	41	3.37623e+07	3.3682e+07	8.14607e+06
Licania stewardii	80	7	3.28239e+07	3.36685e+07	2.16019e+07
Dulacia guianensis	95	61	3.36738e+07	3.36672e+07	5.92143e+06
Recordoxylon speciosum	63	17	3.20776e+07	3.36597e+07	1.30592e+07
Moronobea coccinea	173	60	3.31449e+07	3.36076e+07	5.45393e+06
Humiriastrum cuspidatum	69	25	3.2776e+07	3.35975e+07	9.95272e+06
Antonia ovata	155	39	3.35069e+07	3.35673e+07	1.34634e+07
Caryodendron orinocense	182	47	3.23623e+07	3.35468e+07	7.23479e+06
Terminalia suaveolens	64	6	3.41442e+07	3.34946e+07	2.23537e+07
Perebea angustifolia	85	49	3.62645e+07	3.34838e+07	1.02941e+07
Platypodium elegans	104	31	3.24204e+07	3.34667e+07	9.66456e+06
Byrsonima incarnata	91	25	3.33133e+07	3.34644e+07	1.67112e+07
Chimarrhis gentryana	46	21	3.47739e+07	3.34604e+07	1.26731e+07
Ormosia coccinea	117	51	3.32683e+07	3.34056e+07	8.02796e+06
Actinostemon amazonicus	53	6	3.27906e+07	3.33972e+07	2.7802e+07
Bathysa bathysoides	81	5	3.20814e+07	3.33853e+07	2.60447e+07
Pradosia ptychandra	267	76	3.39708e+07	3.33639e+07	4.51511e+06
Mezilaurus synandra	69	35	3.39587e+07	3.33617e+07	7.13453e+06
Vochysia obidensis	86	21	3.16259e+07	3.3346e+07	1.61673e+07
Terminalia congesta	112	74	3.31404e+07	3.33036e+07	5.60421e+06
Protium prancei	81	44	3.34531e+07	3.32574e+07	9.04898e+06
Chrysochlamys membranacea	161	38	3.50108e+07	3.32445e+07	8.574e+06
Inga brachyrhachis	93	35	3.17511e+07	3.32285e+07	1.05135e+07
Aniba citrifolia	127	53	3.27869e+07	3.32201e+07	9.67365e+06
Licaria armeniaca	82	24	3.23546e+07	3.3174e+07	1.09285e+07
Talisia coriacea	30	11	3.40833e+07	3.31203e+07	1.26391e+07
Sloanea fragrans	131	38	3.24273e+07	3.31196e+07	7.00654e+06
Duguetia uniflora	130	10	3.38679e+07	3.31103e+07	1.69764e+07
Diospyros carbonaria	116	58	3.40984e+07	3.30269e+07	6.54752e+06
Licania rodriguesii	73	50	3.54105e+07	3.29956e+07	7.38644e+06
Annona neoinsignis	86	56	3.26385e+07	3.29397e+07	6.84214e+06
Clathrotropis brunnea	81	6	3.30533e+07	3.29057e+07	1.6145e+07
Sloanea synandra	108	73	3.27045e+07	3.28946e+07	4.9701e+06
Monopteryx inpae	148	39	3.20677e+07	3.28923e+07	6.19176e+06
Licania mollis	83	22	3.43921e+07	3.28619e+07	9.48495e+06
Zanthoxylum compactum	65	33	3.23071e+07	3.28488e+07	7.2498e+06
Aniba puchury-minor	154	40	3.27618e+07	3.2708e+07	7.81324e+06
Lonchocarpus nicou	147	7	3.29238e+07	3.26089e+07	1.7261e+07
Glandonia macrocarpa	57	17	3.30245e+07	3.2585e+07	1.1557e+07
Calophyllum longifolium	81	16	3.26678e+07	3.25447e+07	1.53448e+07
Pouteria melanopoda	255	63	3.34168e+07	3.24771e+07	5.87412e+06
Couroupita subsessilis	51	23	3.25955e+07	3.24065e+07	9.52777e+06
Stryphnodendron racemiferum	96	64	3.11902e+07	3.24016e+07	8.51006e+06
Jacaranda obtusifolia	118	43	3.18484e+07	3.2389e+07	6.17253e+06
Vitex calothyrsa	43	4	3.27198e+07	3.23841e+07	2.07871e+07
Ormosia grossa	61	29	3.24409e+07	3.22797e+07	9.12567e+06
Geissanthus ambigua	54	14	3.17598e+07	3.22785e+07	1.195e+07
Tachigali eriopetala	62	22	3.11907e+07	3.22336e+07	8.40498e+06
Tachigali alba	339	68	3.18079e+07	3.22154e+07	5.2075e+06
Malouetia lata	216	17	3.16367e+07	3.21767e+07	1.08472e+07
Catostemma sclerophyllum	214	15	3.29359e+07	3.21725e+07	1.05138e+07
Sweetia fruticosa	61	14	3.28858e+07	3.20877e+07	1.229e+07
Guapira opposita	57	20	3.30715e+07	3.20475e+07	1.06032e+07
Caryocar gracile	66	19	3.19026e+07	3.20054e+07	9.31957e+06
Platonia insignis	134	65	3.18661e+07	3.1963e+07	6.4511e+06
Parkia discolor	116	31	3.19591e+07	3.19238e+07	9.34245e+06
Vantanea macrocarpa	138	68	3.16659e+07	3.18858e+07	4.69998e+06
Cynophalla flexuosa	50	10	3.1738e+07	3.18621e+07	1.95915e+07
Talisia hexaphylla	170	72	3.21583e+07	3.18511e+07	5.87837e+06
Ficus paraensis	83	41	3.19231e+07	3.18386e+07	6.88109e+06
Vochysia lomatophylla	84	34	3.15139e+07	3.17944e+07	6.30417e+06
Chrysophyllum bombycinum	80	31	3.07746e+07	3.16969e+07	8.64212e+06
Palicourea guianensis	187	45	3.15241e+07	3.15487e+07	8.44591e+06
Chrysophyllum sparsiflorum	79	42	3.14592e+07	3.15161e+07	7.56738e+06
Vismia japurensis	75	28	3.18482e+07	3.15088e+07	1.04256e+07
Limadendron hostmannii	197	17	3.10351e+07	3.14968e+07	1.56578e+07
Gaulettia racemosa	69	25	3.11768e+07	3.14783e+07	1.68935e+07
Caraipa llanorum	159	8	3.11603e+07	3.14662e+07	1.51191e+07
Dacryodes roraimensis	55	18	3.16765e+07	3.14001e+07	8.95087e+06
Rhamnidium elaeocarpum	71	26	3.04117e+07	3.1375e+07	9.01428e+06
Ocotea rhodophylla	78	38	3.17197e+07	3.13674e+07	7.7686e+06
Senna silvestris	71	29	3.05093e+07	3.1312e+07	1.04754e+07
Croton urucurana	36	5	3.27305e+07	3.12799e+07	1.60279e+07
Quiina negrensis	73	41	3.05758e+07	3.1267e+07	1.7038e+07
Quiina rhytidopus	45	15	3.05602e+07	3.1251e+07	1.23784e+07
Touroulia guianensis	265	79	3.13905e+07	3.12356e+07	5.30632e+06
Ternstroemia klugiana	132	10	3.0734e+07	3.11524e+07	1.35625e+07
Mabea occidentalis	82	20	3.24059e+07	3.10724e+07	9.93375e+06
Ceiba chodatii	48	22	3.14871e+07	3.1032e+07	8.87688e+06
Mouriri sagotiana	134	33	3.09699e+07	3.09794e+07	1.17221e+07
Ferdinandusa loretensis	72	32	3.01245e+07	3.09437e+07	5.8256e+06
Guarea humaitensis	145	60	3.02706e+07	3.0905e+07	6.40358e+06
Diclinanona tessmannii	85	25	3.02168e+07	3.09004e+07	6.60948e+06
Miconia bubalina	84	18	2.87546e+07	3.08957e+07	1.33157e+07
Pseudima frutescens	59	31	3.13714e+07	3.08684e+07	1.09209e+07
Esenbeckia amazonica	92	32	3.57609e+07	3.08271e+07	9.65107e+06
Galipea jasminiflora	32	8	3.32678e+07	3.06707e+07	1.35487e+07
Emmotum fagifolium	134	42	3.05068e+07	3.06486e+07	7.56425e+06
Mezilaurus duckei	266	78	3.00645e+07	3.05963e+07	5.21367e+06
Duguetia lucida	64	12	3.09024e+07	3.05693e+07	1.38467e+07
Virola marleneae	54	12	2.98879e+07	3.05476e+07	1.21009e+07
Trema micrantha	70	37	3.07307e+07	3.05377e+07	9.557e+06
Eugenia punicifolia	145	11	3.00008e+07	3.05368e+07	1.55468e+07
Licania niloi	62	40	3.01233e+07	3.05132e+07	6.6978e+06
Parinari parilis	58	35	2.99908e+07	3.05001e+07	6.23776e+06
Swartzia jenmanii	158	14	3.0499e+07	3.03302e+07	1.27989e+07
Unonopsis stipitata	88	47	2.96944e+07	3.03234e+07	8.24612e+06
Laetia suaveolens	142	14	3.00494e+07	3.03145e+07	1.2735e+07
Curatella americana	105	14	2.97789e+07	3.02951e+07	1.12387e+07
Ormosia discolor	59	23	3.00551e+07	3.0272e+07	8.33588e+06
Vochysia divergens	73	26	2.93131e+07	3.01966e+07	7.09235e+06
Xylopia plowmanii	58	4	2.75601e+07	3.01864e+07	2.57645e+07
Sterculia kayae	142	40	2.97934e+07	3.01317e+07	1.11339e+07
Drypetes fanshawei	175	51	2.99919e+07	3.00846e+07	6.88528e+06
Vitex compressa	57	9	3.01789e+07	3.00513e+07	1.44406e+07
Couratari oblongifolia	104	46	3.01541e+07	3.00376e+07	1.16628e+07
Dulacia candida	259	90	2.9734e+07	3.00277e+07	4.0739e+06
Capparidastrum coimbranum	52	2	3.40222e+07	3.00071e+07	2.59822e+07
Couepia chrysocalyx	67	29	2.91136e+07	2.99948e+07	7.10423e+06
Neocouma ternstroemiacea	49	14	3.07689e+07	2.99407e+07	1.06594e+07
Gustavia elliptica	116	41	2.91373e+07	2.99122e+07	8.02205e+06
Endlicheria bracteolata	108	25	3.04042e+07	2.99076e+07	5.39499e+06
Licaria martiniana	84	45	2.96239e+07	2.98821e+07	7.20808e+06
Marila laxiflora	136	30	2.87609e+07	2.98676e+07	9.39194e+06
Marlierea schomburgkiana	159	25	2.99319e+07	2.97552e+07	1.38671e+07
Senegalia multipinnata	56	36	2.96431e+07	2.97079e+07	5.28813e+06
Inga melinonis	104	51	2.87534e+07	2.96504e+07	5.73131e+06
Aniba kappleri	74	31	2.92918e+07	2.95721e+07	1.20854e+07
Perebea tessmannii	79	43	2.89601e+07	2.954e+07	6.65011e+06
Hymenopus reticulatus	83	36	2.9411e+07	2.95119e+07	8.45595e+06
Inga tenuistipula	85	43	2.96711e+07	2.95013e+07	5.80344e+06
Hymenopus laevigatus	78	41	2.84805e+07	2.94821e+07	8.21656e+06
Inga vismiifolia	106	39	2.87019e+07	2.93627e+07	7.88325e+06
Swartzia canescens	96	35	3.04361e+07	2.93179e+07	6.26205e+06
Aniba cylindriflora	62	19	2.9241e+07	2.92459e+07	1.09367e+07
Coussapoa orthoneura	112	63	2.94307e+07	2.92079e+07	3.91811e+06
Tachigali amplifolia	65	20	2.9378e+07	2.91726e+07	8.20625e+06
Inga neblinensis	32	2	3.37508e+07	2.91208e+07	2.67309e+07
Pouteria platyphylla	112	70	2.86872e+07	2.91162e+07	6.93018e+06
Sloanea sinemariensis	106	31	2.79475e+07	2.90042e+07	1.46449e+07
Licaria triandra	61	27	3.02273e+07	2.90025e+07	8.91692e+06
Catostemma altsonii	188	3	2.79041e+07	2.89323e+07	2.04333e+07
Allophylus divaricatus	56	23	3.18416e+07	2.8898e+07	1.673e+07
Aspidosperma araracanga	50	26	2.93129e+07	2.87911e+07	6.71875e+06
Terminalia corrugata	80	47	2.83627e+07	2.87572e+07	5.98292e+06
Virola obovata	166	40	2.70078e+07	2.85701e+07	6.33836e+06
Croton smithianus	80	23	2.79981e+07	2.85386e+07	6.74749e+06
Swietenia macrophylla	41	20	2.80813e+07	2.85204e+07	6.92006e+06
Leptobalanus gardneri	65	12	2.67045e+07	2.85083e+07	1.03364e+07
Manilkara cavalcantei	81	34	2.91905e+07	2.84619e+07	6.41257e+06
Swartzia lamellata	69	31	2.79486e+07	2.84293e+07	6.87635e+06
Lacistema grandifolium	193	53	2.81295e+07	2.81693e+07	1.20499e+07
Zygia lathetica	57	16	3.00294e+07	2.81131e+07	1.21385e+07
Parinari sprucei	63	24	2.76764e+07	2.80993e+07	6.85813e+06
Panopsis sessilifolia	74	19	2.69853e+07	2.80052e+07	1.45061e+07
Ixora peruviana	61	22	2.92035e+07	2.8003e+07	8.91993e+06
Sloanea brevipes	77	55	2.90488e+07	2.79998e+07	4.82538e+06
Inga alata	113	36	2.77703e+07	2.79735e+07	8.42366e+06
Duroia micrantha	144	17	2.80897e+07	2.79527e+07	1.36771e+07
Sloanea nitida	58	31	2.77238e+07	2.79226e+07	6.0199e+06
Pleurothyrium parviflorum	81	38	2.8016e+07	2.78456e+07	6.04419e+06
Endlicheria sericea	65	27	2.78749e+07	2.78264e+07	1.60641e+07
Handroanthus heptaphyllus	77	5	2.72387e+07	2.78264e+07	1.60017e+07
Ormosia grandiflora	43	23	2.80137e+07	2.78156e+07	9.97477e+06
Semaphyllanthe obovata	50	18	2.65402e+07	2.77955e+07	1.72023e+07
Corythophora rimosa	148	57	2.88437e+07	2.77943e+07	4.32807e+06
Moquilea minutiflora	167	32	2.6736e+07	2.77925e+07	8.53157e+06
Amanoa gracillima	71	3	3.43699e+07	2.77668e+07	2.12649e+07
Swartzia oblanceolata	153	55	2.75621e+07	2.7712e+07	6.07949e+06
Virola schultesii	28	2	2.82616e+07	2.76192e+07	2.2689e+07
Paypayrola longifolia	127	35	2.81288e+07	2.76123e+07	6.67397e+06
Pachira paraensis	66	28	2.7791e+07	2.75924e+07	6.71861e+06
Salacia impressifolia	48	26	2.77949e+07	2.75262e+07	1.21163e+07
Cordia lomatoloba	92	46	2.74346e+07	2.74661e+07	5.72093e+06
Laetia cupulata	60	20	2.71792e+07	2.74446e+07	9.96039e+06
Inga umbratica	131	53	2.67505e+07	2.74433e+07	4.22369e+06
Tovomita acutiflora	32	10	2.70575e+07	2.74201e+07	1.36767e+07
Tachigali ptychophysca	54	10	2.68165e+07	2.73386e+07	1.43537e+07
Casearia uleana	96	15	2.61321e+07	2.72776e+07	9.64556e+06
Dendropanax macropodus	47	14	2.75847e+07	2.72657e+07	1.87792e+07
Heterostemon ellipticus	45	10	2.76569e+07	2.72648e+07	8.79811e+06
Annona montana	55	33	2.74814e+07	2.71811e+07	9.3205e+06
Pouteria stipulifera	38	18	2.68344e+07	2.70961e+07	1.01399e+07
Miconia elata	135	42	2.70093e+07	2.70654e+07	8.05926e+06
Schefflera decaphylla	176	74	2.6164e+07	2.70325e+07	3.98173e+06
Sterculia duckei	136	63	2.68154e+07	2.69972e+07	4.49393e+06
Roucheria calophylla	45	19	2.80511e+07	2.69652e+07	7.66295e+06
Erythroxylum havanense	44	7	2.68979e+07	2.69581e+07	1.13354e+07
Calyptranthes forsteri	41	21	2.58772e+07	2.69225e+07	8.66596e+06
Eugenia stylaris	32	7	2.62622e+07	2.67584e+07	1.58241e+07
Oxandra euneura	76	19	2.58322e+07	2.67225e+07	8.5838e+06
Calyptranthes spruceana	74	9	2.59673e+07	2.67083e+07	1.02252e+07
Tachigali physophora	31	8	2.69205e+07	2.66427e+07	1.07625e+07
Vochysia biloba	79	23	2.64079e+07	2.66356e+07	9.12421e+06
Siparuna glycycarpa	254	45	2.55583e+07	2.65766e+07	1.06941e+07
Bellucia dichotoma	113	25	2.6877e+07	2.65518e+07	7.94065e+06
Inga sertulifera	111	71	2.66982e+07	2.65354e+07	4.34572e+06
Vochysia grandis	56	28	2.72677e+07	2.64671e+07	6.69309e+06
Ochthocosmus multiflorus	225	5	2.52314e+07	2.64666e+07	1.8441e+07
Vitex orinocensis	59	34	2.66175e+07	2.63788e+07	6.0742e+06
Iryanthera olacoides	145	21	2.52943e+07	2.63344e+07	7.29784e+06
Eugenia lambertiana	80	40	2.57511e+07	2.63262e+07	6.4141e+06
Trymatococcus oligandrus	163	65	2.59201e+07	2.63184e+07	4.82109e+06
Aniba taubertiana	92	61	2.61787e+07	2.62937e+07	4.66723e+06
Croton trombetensis	1076	34	2.58419e+07	2.62353e+07	4.52307e+06
Quiina amazonica	85	53	2.60226e+07	2.621e+07	4.67226e+06
Quararibea amazonica	85	12	2.46427e+07	2.61985e+07	1.3281e+07
Micropholis madeirensis	54	28	2.54069e+07	2.61888e+07	5.6637e+06
Terminalia fagifolia	26	1	2.63787e+07	2.61783e+07	2.62463e+07
Zanthoxylum ekmanii	45	24	2.68746e+07	2.6167e+07	7.34193e+06
Amburana acreana	53	15	2.5233e+07	2.61603e+07	1.06823e+07
Glandonia williamsii	45	10	2.53838e+07	2.61354e+07	1.34396e+07
Eugenia ochrophloea	49	16	2.60246e+07	2.61084e+07	9.83604e+06
Vochysia venulosa	97	16	2.47071e+07	2.61065e+07	1.23088e+07
Alchornea grandiflora	24	1	2.53856e+07	2.61025e+07	2.49858e+07
Mouriri huberi	88	61	2.60465e+07	2.60056e+07	3.93688e+06
Macrolobium pendulum	155	26	2.5362e+07	2.60025e+07	6.97509e+06
Syagrus inajai	44	13	2.76355e+07	2.59994e+07	1.13164e+07
Cavanillesia umbellata	39	17	2.61596e+07	2.59952e+07	7.49601e+06
Senegalia tenuifolia	59	19	2.54741e+07	2.59362e+07	8.54695e+06
Toulicia reticulata	42	17	2.56973e+07	2.59217e+07	1.19247e+07
Parkia decussata	110	59	2.64155e+07	2.58941e+07	6.69662e+06
Calyptranthes lucida	47	7	2.55782e+07	2.58751e+07	1.08315e+07
Marlierea montana	166	14	2.59775e+07	2.58125e+07	1.01141e+07
Tachigali vasquezii	54	11	2.65401e+07	2.57931e+07	9.33356e+06
Eschweilera apiculata	193	72	2.53492e+07	2.57299e+07	4.523e+06
Micropholis cylindrocarpa	100	56	2.53677e+07	2.57088e+07	4.82555e+06
Haydenia urbaniana	80	32	2.5668e+07	2.56837e+07	7.09739e+06
Zygia coccinea	82	22	2.67046e+07	2.56095e+07	1.11138e+07
Xylopia uniflora	34	3	2.63703e+07	2.55507e+07	1.57295e+07
Protium gallicum	276	41	2.47967e+07	2.54533e+07	6.1633e+06
Diclinanona calycina	53	37	2.49126e+07	2.5384e+07	4.68903e+06
Ocotea petalanthera	168	58	2.52787e+07	2.53741e+07	4.87772e+06
Lacmellea gracilis	58	32	2.59742e+07	2.53665e+07	6.11765e+06
Dilodendron bipinnatum	60	10	2.44854e+07	2.53306e+07	9.26318e+06
Guatteria elata	68	32	2.52717e+07	2.53281e+07	5.52874e+06
Ruizterania trichanthera	66	22	2.4726e+07	2.53252e+07	6.54223e+06
Leptobalanus emarginata	53	20	2.66915e+07	2.53105e+07	6.58657e+06
Erythroxylum citrifolium	69	36	2.59019e+07	2.52823e+07	6.69176e+06
Aspidosperma multiflorum	71	12	2.35719e+07	2.52765e+07	1.0883e+07
Varronia multispicata	58	7	2.5211e+07	2.52211e+07	1.97084e+07
Gaulettia elata	65	42	2.51315e+07	2.52207e+07	7.64887e+06
Aspidosperma darienense	102	14	2.42459e+07	2.51925e+07	7.49811e+06
Zanthoxylum riedelianum	90	33	2.47721e+07	2.51319e+07	7.28138e+06
Hymenolobium petraeum	247	64	2.51444e+07	2.50967e+07	4.64232e+06
Gaulettia canomensis	215	55	2.46934e+07	2.50043e+07	4.90651e+06
Duguetia trunciflora	104	21	2.62126e+07	2.5e+07	1.37299e+07
Pouteria macrocarpa	92	26	2.42113e+07	2.49996e+07	7.01997e+06
Leptobalanus granvillei	135	33	2.52485e+07	2.4982e+07	8.81062e+06
Byrsonima laevigata	42	22	2.54713e+07	2.49599e+07	1.80441e+07
Byrsonima cydoniifolia	37	4	2.50516e+07	2.49315e+07	2.07921e+07
Quiina obovata	72	54	2.67236e+07	2.49128e+07	8.00812e+06
Cecropia purpurascens	74	32	2.53948e+07	2.49091e+07	7.48537e+06
Quararibea turbinata	18	2	2.58706e+07	2.48181e+07	2.20328e+07
Nectandra turbacensis	100	23	2.46583e+07	2.48049e+07	8.65493e+06
Sloanea schomburgkii	43	33	2.48225e+07	2.47309e+07	7.94889e+06
Miconia ruficalyx	57	14	2.55661e+07	2.47014e+07	1.00811e+07
Talisia cupularis	27	21	2.49478e+07	2.46525e+07	9.54518e+06
Ocotea camphoromoea	77	24	2.46304e+07	2.46466e+07	7.73687e+06
Cecropia angulata	66	8	2.37183e+07	2.46257e+07	1.53874e+07
Parahancornia peruviana	65	29	2.44935e+07	2.45936e+07	5.26547e+06
Geissospermum reticulatum	48	19	2.4032e+07	2.45572e+07	8.46177e+06
Dendrobangia multinervia	59	41	2.47793e+07	2.45167e+07	4.52941e+06
Piper demeraranum	62	4	2.41613e+07	2.44688e+07	1.12749e+07
Pradosia cochlearia	171	73	2.35769e+07	2.44594e+07	4.32347e+06
Trattinnickia peruviana	69	47	2.42339e+07	2.4442e+07	6.07168e+06
Parinari parvifolia	54	29	2.50856e+07	2.43915e+07	1.22757e+07
Heisteria coccinea	52	13	2.41761e+07	2.42463e+07	7.24727e+06
Drypetes gentryi	76	23	2.41666e+07	2.424e+07	8.25859e+06
Duroia petiolaris	47	9	2.21483e+07	2.42319e+07	1.00614e+07
Homalium guianense	56	21	2.36945e+07	2.42106e+07	8.42316e+06
Swartzia jorori	71	23	2.39748e+07	2.41917e+07	5.19545e+06
Dalbergia inundata	47	8	2.38374e+07	2.4179e+07	1.09326e+07
Pleurothyrium poeppigii	79	32	2.39722e+07	2.41708e+07	5.36731e+06
Calyptranthes multiflora	42	13	2.35409e+07	2.41395e+07	8.32091e+06
Anisophyllea manausensis	109	58	2.43359e+07	2.41239e+07	5.47864e+06
Leptobalanus parvifolius	28	7	2.41258e+07	2.41236e+07	9.98316e+06
Endlicheria macrophylla	52	21	2.50318e+07	2.40524e+07	8.25544e+06
Sterigmapetalum guianense	41	20	2.41938e+07	2.40431e+07	6.06958e+06
Mouriri sideroxylon	41	10	2.5097e+07	2.40088e+07	1.37466e+07
Miconia cuspidata	87	15	2.23266e+07	2.39905e+07	1.21103e+07
Hieronyma duquei	43	4	2.1411e+07	2.39398e+07	1.90906e+07
Melicoccus oliviformis	59	15	2.30694e+07	2.39371e+07	9.03594e+06
Tabernaemontana markgrafiana	28	8	2.3763e+07	2.39197e+07	1.15714e+07
Licania cuprea	120	11	2.40815e+07	2.3901e+07	7.68425e+06
Chimarrhis duckeana	39	22	2.32291e+07	2.38364e+07	7.75555e+06
Rinorea falcata	48	18	2.33325e+07	2.38353e+07	6.95793e+06
Ocotea douradensis	84	27	2.47341e+07	2.3798e+07	7.87948e+06
Iryanthera grandis	96	25	2.48295e+07	2.37647e+07	8.07522e+06
Allophylus latifolius	43	25	2.35512e+07	2.37615e+07	6.00307e+06
Ferdinandusa guainiae	66	16	2.38811e+07	2.37338e+07	7.40945e+06
Neea verticillata	52	25	2.56037e+07	2.37059e+07	1.00342e+07
Prunus myrtifolia	73	26	2.3924e+07	2.36504e+07	8.74669e+06
Swartzia brachyrachis	95	60	2.34446e+07	2.3643e+07	4.75961e+06
Ilex nayana	41	11	2.36865e+07	2.36094e+07	1.17964e+07
Pourouma herrerensis	48	25	2.37397e+07	2.35929e+07	5.51619e+06
Pseudobombax septenatum	73	27	2.4325e+07	2.35584e+07	5.12578e+06
Inga striata	60	15	2.28505e+07	2.35447e+07	1.38611e+07
Chromolucuma rubriflora	48	22	2.3149e+07	2.34985e+07	1.27083e+07
Eschweilera eperuetorum	133	29	2.33636e+07	2.34843e+07	4.92769e+06
Cybianthus reticulatus	37	5	2.15204e+07	2.34255e+07	1.34074e+07
Mouriri trunciflora	31	20	2.33116e+07	2.33894e+07	5.96174e+06
Parkia ulei	153	75	2.31538e+07	2.33773e+07	3.80143e+06
Capparidastrum petiolare	31	6	2.38929e+07	2.33484e+07	1.15147e+07
Ephedranthus parviflorus	102	7	2.40703e+07	2.33333e+07	1.24011e+07
Ephedranthus guianensis	59	20	2.38139e+07	2.33309e+07	4.89711e+06
Ocotea marmellensis	36	8	2.62378e+07	2.32974e+07	1.07939e+07
Erisma bracteosum	52	25	2.33216e+07	2.32864e+07	6.10058e+06
Chamaecrista negrensis	71	14	2.27761e+07	2.32094e+07	8.20782e+06
Protium balsamiferum	17	2	2.34017e+07	2.32019e+07	2.05436e+07
Endlicheria krukovii	63	41	2.31636e+07	2.31342e+07	4.47348e+06
Ficus pertusa	64	29	2.3126e+07	2.31176e+07	8.43311e+06
Faramea torquata	50	33	2.29794e+07	2.3093e+07	5.88562e+06
Caraipa heterocarpa	43	17	2.58633e+07	2.30698e+07	1.34766e+07
Terminalia argentea	51	23	2.29175e+07	2.30518e+07	7.36645e+06
Pouteria cayennensis	102	31	2.28047e+07	2.30402e+07	5.27622e+06
Ormosia costulata	106	41	2.27209e+07	2.30178e+07	4.20794e+06
Calliandra trinervia	74	30	2.28045e+07	2.29971e+07	8.18224e+06
Henriettea fascicularis	26	11	2.53731e+07	2.29577e+07	8.95568e+06
Senegalia riparia	37	17	2.22774e+07	2.29315e+07	6.12952e+06
Campomanesia aromatica	48	20	2.24715e+07	2.29079e+07	6.0423e+06
Tovomita brevistaminea	101	45	2.31052e+07	2.29063e+07	5.36042e+06
Miconia tomentosa	60	20	2.26579e+07	2.29033e+07	1.03784e+07
Dipteryx micrantha	67	42	2.28933e+07	2.2889e+07	4.47318e+06
Corythophora labriculata	94	15	2.25861e+07	2.28608e+07	7.59563e+06
Marlierea spruceana	64	24	2.23434e+07	2.28386e+07	9.55619e+06
Guatteria hirsuta	74	27	2.23344e+07	2.28227e+07	7.32249e+06
Combretum laxum	70	30	2.317e+07	2.28189e+07	5.73778e+06
Ilex divaricata	101	8	2.28654e+07	2.28095e+07	1.07655e+07
Myrcia tomentosa	165	18	2.37777e+07	2.27963e+07	1.46363e+07
Vismia baccifera	59	26	2.27154e+07	2.27748e+07	5.2888e+06
Esenbeckia almawillia	22	1	2.20779e+07	2.27131e+07	2.33484e+07
Faramea capillipes	29	22	2.22581e+07	2.27062e+07	8.44969e+06
Ouratea spruceana	184	8	2.21434e+07	2.27003e+07	1.28567e+07
Ferdinandusa paraensis	68	40	2.281e+07	2.26882e+07	5.93776e+06
Swartzia cupavenensis	42	6	2.37651e+07	2.26696e+07	1.12792e+07
Clusia hammeliana	32	2	2.18195e+07	2.26618e+07	2.03363e+07
Pseudoxandra leiophylla	59	26	2.26256e+07	2.26614e+07	7.34109e+06
Licaria aurea	64	36	2.24037e+07	2.26505e+07	4.88595e+06
Tacarcuna amanoifolia	30	4	2.37336e+07	2.26485e+07	1.39542e+07
Paypayrola guianensis	90	18	2.2771e+07	2.26347e+07	7.54948e+06
Pouteria nemorosa	36	12	2.2732e+07	2.26315e+07	6.31688e+06
Monteverdia myrsinoides	80	44	2.30302e+07	2.2504e+07	4.21149e+06
Duguetia lepidota	72	5	2.22172e+07	2.24819e+07	1.65166e+07
Lacmellea ramosissima	57	19	2.2747e+07	2.24809e+07	7.9777e+06
Eugenia patens	67	42	2.22694e+07	2.24584e+07	5.21853e+06
Luehea paniculata	61	11	2.15575e+07	2.23908e+07	9.84642e+06
Ficus amazonica	20	17	2.25018e+07	2.22934e+07	1.03084e+07
Poraqueiba sericea	39	25	2.20091e+07	2.22394e+07	5.93668e+06
Simaba obovata	87	7	2.25864e+07	2.2194e+07	1.2388e+07
Dialypetalanthus fuscescens	51	22	2.24962e+07	2.2174e+07	5.52071e+06
Swartzia oraria	46	28	2.17491e+07	2.20827e+07	4.41696e+06
Qualea grandiflora	62	7	2.20228e+07	2.20307e+07	1.0525e+07
Tovomita eggersii	60	17	2.19801e+07	2.20247e+07	7.06664e+06
Handroanthus uleanus	35	4	2.14758e+07	2.20244e+07	1.78891e+07
Byrsonima aerugo	131	42	2.25936e+07	2.19909e+07	4.36329e+06
Guatteria insculpta	41	16	2.11663e+07	2.19834e+07	9.16823e+06
Abarema floribunda	37	19	2.15348e+07	2.1911e+07	8.05833e+06
Vochysia mapirensis	64	8	2.05793e+07	2.18328e+07	1.07279e+07
Elvasia calophyllea	104	3	2.15234e+07	2.18177e+07	1.72689e+07
Inga coruscans	86	46	2.12648e+07	2.1816e+07	3.8382e+06
Hydrochorea gonggrijpii	142	9	2.13902e+07	2.17989e+07	1.66632e+07
Mouriri uncitheca	20	3	2.32013e+07	2.17741e+07	1.31386e+07
Inga tessmannii	50	28	2.06845e+07	2.17365e+07	8.09271e+06
Kutchubaea insignis	41	30	2.15545e+07	2.16986e+07	4.67767e+06
Socratea rostrata	226	7	2.18503e+07	2.16922e+07	1.21123e+07
Hymenolobium flavum	135	48	2.21326e+07	2.16157e+07	8.25874e+06
Marlierea umbraticola	287	69	2.15554e+07	2.15852e+07	3.78117e+06
Albizia subdimidiata	45	15	2.12617e+07	2.15829e+07	6.4607e+06
Pouteria pallens	58	33	2.05958e+07	2.15314e+07	5.38593e+06
Matisia obliquifolia	262	34	1.96921e+07	2.15025e+07	4.35124e+06
Duguetia argentea	25	13	2.13723e+07	2.15012e+07	7.759e+06
Swartzia flaemingii	40	17	2.21526e+07	2.15007e+07	8.23567e+06
Erythrina fusca	41	7	2.13897e+07	2.14968e+07	1.58247e+07
Anaxagorea acuminata	158	38	2.09832e+07	2.14821e+07	4.75519e+06
Miconia lepidota	58	24	2.18248e+07	2.14597e+07	6.03518e+06
Chrysochlamys weberbaueri	58	19	2.07659e+07	2.14249e+07	6.11409e+06
Zanthoxylum sprucei	57	33	2.16507e+07	2.14234e+07	6.39636e+06
Zygia glomerata	55	5	2.05042e+07	2.14234e+07	1.90159e+07
Alchornea fluviatilis	62	14	2.14268e+07	2.13859e+07	8.23113e+06
Miconia affinis	80	42	2.14696e+07	2.13441e+07	3.51049e+06
Helicostylis turbinata	44	28	2.08502e+07	2.13305e+07	4.50182e+06
Licaria macrophylla	33	22	2.04844e+07	2.13274e+07	8.08725e+06
Matisia bicolor	73	21	2.13706e+07	2.13184e+07	5.50962e+06
Lorostemon bombaciflorum	42	11	2.05818e+07	2.12394e+07	8.60289e+06
Astronium ulei	103	38	2.08825e+07	2.12121e+07	4.37069e+06
Chamaecrista xinguensis	60	16	2.07498e+07	2.11897e+07	8.07435e+06
Vataireopsis speciosa	87	31	2.09965e+07	2.10951e+07	4.491e+06
Parahancornia oblonga	28	13	2.25883e+07	2.10908e+07	8.598e+06
Sloanea parviflora	45	18	2.14657e+07	2.09977e+07	5.26033e+06
Manilkara paraensis	79	32	2.17687e+07	2.09872e+07	5.26562e+06
Micropholis macrophylla	36	13	2.09397e+07	2.09707e+07	6.31587e+06
Qualea ingens	43	16	2.07001e+07	2.094e+07	6.5935e+06
Pleradenophora membranifolia	39	3	1.97964e+07	2.08672e+07	1.2697e+07
Spondias globosa	56	22	2.02071e+07	2.08634e+07	4.49387e+06
Oenocarpus minor	33	13	2.23703e+07	2.08629e+07	1.41793e+07
Quiina indigofera	117	16	2.06658e+07	2.08396e+07	5.9509e+06
Pachira punga-schunkei	203	24	2.06323e+07	2.08294e+07	5.7004e+06
Parinari rodolphii	93	51	2.06108e+07	2.07812e+07	4.13474e+06
Pseudomonotes tropenbosii	80	5	1.96554e+07	2.07477e+07	1.12062e+07
Diploon cuspidatum	85	44	2.08441e+07	2.07103e+07	5.01213e+06
Pourouma velutina	82	36	2.14051e+07	2.06979e+07	5.49537e+06
Ferdinandusa goudotiana	31	11	2.04177e+07	2.06907e+07	8.47681e+06
Kutchubaea sericantha	76	33	2.05413e+07	2.06754e+07	4.53771e+06
Allophylus glabratus	128	50	2.05237e+07	2.0642e+07	3.94432e+06
Macrocnemum roseum	81	25	2.0538e+07	2.06209e+07	7.71274e+06
Bocageopsis pleiosperma	49	27	2.03914e+07	2.0506e+07	7.41254e+06
Dimorphandra conjugata	52	1	1.84724e+07	2.04795e+07	2.02422e+07
Handroanthus capitatus	55	37	2.04083e+07	2.04777e+07	4.56737e+06
Ferdinandusa uaupensis	29	16	1.98264e+07	2.04716e+07	9.34816e+06
Hirtella schultesii	32	7	1.9857e+07	2.04653e+07	1.33304e+07
Muellera denudata	29	13	2.01337e+07	2.04511e+07	7.47359e+06
Leptobalanus persaudii	93	14	2.08604e+07	2.0432e+07	8.49923e+06
Salacia gigantea	43	20	1.98651e+07	2.04121e+07	5.80587e+06
Micropholis caudata	198	45	1.99172e+07	2.03945e+07	3.68573e+06
Bactris gasipaes	40	23	2.14445e+07	2.03135e+07	5.94925e+06
Pouteria speciosa	125	17	2.03523e+07	2.03045e+07	6.25614e+06
Allophylus paniculatus	57	18	1.99835e+07	2.02928e+07	4.79011e+06
Duroia gransabanensis	31	12	1.9788e+07	2.02693e+07	7.38378e+06
Esenbeckia grandiflora	21	1	2.10744e+07	2.02207e+07	2.06855e+07
Cordia laevifrons	99	26	1.98128e+07	2.01997e+07	4.65075e+06
Sapium laurifolium	54	28	1.95992e+07	2.0181e+07	5.57751e+06
Inga pilosula	67	35	2.10174e+07	2.01639e+07	5.15125e+06
Remijia ulei	36	7	1.93967e+07	2.01389e+07	1.48653e+07
Pachira duckei	41	11	2.08956e+07	2.01338e+07	1.37668e+07
Allantoma pluriflora	40	21	1.985e+07	2.01019e+07	4.52389e+06
Inga microcalyx	277	54	1.98353e+07	2.00985e+07	3.14544e+06
Dacryodes negrensis	32	9	2.09109e+07	2.00939e+07	7.46229e+06
Tovomita caloneura	47	19	1.99651e+07	2.0089e+07	6.84609e+06
Huertea glandulosa	93	40	1.98418e+07	2.00418e+07	3.81299e+06
Guatteria duckeana	29	15	2.02983e+07	2.00238e+07	7.13483e+06
Hirtella eriandra	77	31	1.96385e+07	2.00102e+07	5.79289e+06
Talisia longifolia	86	34	1.96884e+07	1.99091e+07	5.46148e+06
Pentagonia spathicalyx	74	18	2.18452e+07	1.98518e+07	5.69071e+06
Hirtella obidensis	105	37	1.94475e+07	1.98439e+07	4.86492e+06
Dacryodes cuspidata	76	42	2.0262e+07	1.98378e+07	3.43778e+06
Tovomita spruceana	80	14	1.98268e+07	1.98272e+07	8.95654e+06
Xylopia cuspidata	59	12	1.91963e+07	1.97955e+07	7.1334e+06
Endlicheria ruforamula	44	22	2.22811e+07	1.97844e+07	5.02052e+06
Duroia longiflora	132	46	1.89574e+07	1.97747e+07	4.57498e+06
Miconia ampla	26	10	2.00378e+07	1.96993e+07	7.90352e+06
Pterygota amazonica	63	22	1.9446e+07	1.96497e+07	4.83076e+06
Mouriri crassifolia	129	60	2.00067e+07	1.96372e+07	4.09736e+06
Roucheria schomburgkii	45	21	2.11686e+07	1.96253e+07	5.76068e+06
Stryphnodendron rotundifolium	181	58	1.97329e+07	1.96165e+07	3.14261e+06
Talisia macrophylla	38	30	2.01415e+07	1.96116e+07	6.41013e+06
Qualea mori-boomii	86	21	2.05214e+07	1.95893e+07	7.89139e+06
Acioa edulis	32	9	2.01369e+07	1.95215e+07	1.04907e+07
Guianodendron praeclarum	77	9	1.90579e+07	1.95047e+07	7.2585e+06
Tabernaemontana muricata	193	33	1.90146e+07	1.94951e+07	4.69664e+06
Couepia caryophylloides	156	61	2.07412e+07	1.94474e+07	3.9646e+06
Parahancornia negroensis	37	5	1.88946e+07	1.94415e+07	1.01215e+07
Ouratea castaneifolia	77	35	1.89965e+07	1.94007e+07	4.18537e+06
Aniba rosiodora	65	40	1.89256e+07	1.93718e+07	3.90862e+06
Remijia pacimonica	29	7	1.92493e+07	1.93315e+07	8.28908e+06
Inga acicularis	55	26	1.8764e+07	1.92949e+07	3.4387e+06
Cordia fallax	31	15	1.94738e+07	1.92846e+07	6.43748e+06
Pouteria grandiflora	40	10	1.96767e+07	1.92832e+07	1.2302e+07
Moquilea macrocarpa	50	28	1.89118e+07	1.9279e+07	4.77632e+06
Aspidosperma pichonianum	20	8	2.01149e+07	1.92024e+07	1.08474e+07
Centrolobium paraense	37	10	1.82722e+07	1.91574e+07	1.26651e+07
Leptobalanus sclerophyllus	39	26	1.95723e+07	1.91561e+07	5.55463e+06
Tovomitidium speciosum	152	45	1.94064e+07	1.91549e+07	4.10235e+06
Vochysia surinamensis	64	17	1.92614e+07	1.91497e+07	8.47178e+06
Sloanea spathulata	85	25	1.88166e+07	1.91434e+07	5.0998e+06
Inga chrysantha	17	12	1.82009e+07	1.91259e+07	9.4824e+06
Annona edulis	81	39	1.92676e+07	1.91203e+07	3.41396e+06
Dendropanax tessmannii	28	6	1.87051e+07	1.91201e+07	9.96119e+06
Dimorphandra parviflora	66	31	1.89508e+07	1.91194e+07	6.1583e+06
Inga velutina	74	43	1.90428e+07	1.90833e+07	3.9723e+06
Miconia ceramicarpa	311	13	1.85912e+07	1.90545e+07	8.91238e+06
Matayba spruceana	21	5	2.14118e+07	1.90541e+07	1.65307e+07
Hebepetalum neblinae	31	12	1.9476e+07	1.90459e+07	7.79314e+06
Cordia lutea	41	9	1.83254e+07	1.90081e+07	6.6963e+06
Matisia lomensis	101	22	1.95552e+07	1.89905e+07	6.89348e+06
Ocotea nitida	62	23	1.91808e+07	1.8955e+07	7.37275e+06
Trattinnickia demerarae	79	33	1.89573e+07	1.89441e+07	4.19496e+06
Eperua schomburgkiana	71	12	1.96524e+07	1.88056e+07	6.84765e+06
Hernandia guianensis	84	30	2.06826e+07	1.87954e+07	5.81774e+06
Myrcia rufipila	25	18	1.82906e+07	1.87897e+07	6.04586e+06
Duguetia cauliflora	47	35	1.87231e+07	1.87893e+07	3.82109e+06
Couratari tauari	70	36	1.81434e+07	1.87673e+07	7.41116e+06
Licania majuscula	109	39	1.8514e+07	1.8764e+07	3.49983e+06
Neea amplifolia	40	5	1.78302e+07	1.87502e+07	1.30134e+07
Coccoloba ovata	31	9	1.87451e+07	1.8738e+07	8.12611e+06
Endlicheria bracteata	41	26	1.87479e+07	1.87314e+07	5.66108e+06
Duroia maguirei	32	13	1.90962e+07	1.86967e+07	7.38151e+06
Onychopetalum periquino	24	14	1.82227e+07	1.86957e+07	5.97601e+06
Coussapoa nitida	32	12	2.09269e+07	1.86626e+07	7.05431e+06
Herrania mariae	48	13	1.89949e+07	1.86255e+07	8.65845e+06
Alseis reticulata	27	4	1.84893e+07	1.85875e+07	1.25924e+07
Licania parvifructa	55	19	1.83687e+07	1.85102e+07	1.07323e+07
Syagrus orinocensis	27	4	1.8682e+07	1.84704e+07	1.48561e+07
Ormosia nobilis	41	30	1.83652e+07	1.84697e+07	5.54663e+06
Swartzia myrtifolia	72	31	1.85975e+07	1.84634e+07	5.4197e+06
Cariniana ianeirensis	26	6	1.84485e+07	1.8442e+07	7.79857e+06
Parahancornia amara	133	4	1.73932e+07	1.84392e+07	1.59181e+07
Sterculia killipiana	45	21	1.82495e+07	1.83751e+07	5.23071e+06
Virola loretensis	51	19	1.82177e+07	1.83744e+07	5.2479e+06
Duckeodendron cestroides	106	67	1.79364e+07	1.83715e+07	2.79202e+06
Licania ovalifolia	84	34	1.94566e+07	1.8335e+07	5.44047e+06
Byrsonima spicata	40	8	1.82599e+07	1.83336e+07	1.16139e+07
Myrcia paivae	102	44	1.77089e+07	1.8306e+07	3.73278e+06
Naucleopsis macrophylla	55	31	1.89694e+07	1.82622e+07	5.28387e+06
Nectandra reticulata	42	23	1.80301e+07	1.82614e+07	5.25202e+06
Ilex affinis	16	4	1.86817e+07	1.82584e+07	1.29054e+07
Ocotea pauciflora	40	16	1.82526e+07	1.82452e+07	6.26812e+06
Jacaranda glabra	45	8	1.78149e+07	1.82399e+07	1.05341e+07
Banara guianensis	61	33	1.79074e+07	1.82016e+07	3.53281e+06
Alseis microcarpa	53	21	1.75961e+07	1.81934e+07	6.28886e+06
Unonopsis spectabilis	56	28	1.7848e+07	1.81041e+07	3.50267e+06
Inga kursarii	155	30	1.75848e+07	1.80662e+07	3.95797e+06
Coccoloba latifolia	59	24	1.80282e+07	1.80065e+07	5.83928e+06
Xylopia nervosa	39	14	1.73056e+07	1.79996e+07	6.52223e+06
Cyrillopsis paraensis	71	30	1.8354e+07	1.7997e+07	4.91392e+06
Ladenbergia oblongifolia	50	20	1.75423e+07	1.79517e+07	5.20336e+06
Crudia tomentosa	17	7	1.75577e+07	1.79247e+07	1.18651e+07
Pera coccinea	48	13	1.76454e+07	1.78443e+07	6.06793e+06
Colubrina glandulosa	21	11	1.74892e+07	1.78281e+07	6.36106e+06
Matisia idroboi	72	17	1.83654e+07	1.77814e+07	6.14117e+06
Qualea multiflora	103	15	1.74677e+07	1.77743e+07	1.11922e+07
Abarema cochleata	54	32	1.75661e+07	1.77509e+07	4.90589e+06
Elaeoluma nuda	64	37	1.78399e+07	1.76976e+07	4.94606e+06
Abarema auriculata	76	27	1.75828e+07	1.76959e+07	4.67455e+06
Hymenaea martiana	30	1	1.7224e+07	1.76424e+07	1.71934e+07
Henriettea granulata	22	4	1.73538e+07	1.76314e+07	9.11823e+06
Ficus obtusiuscula	60	4	1.69818e+07	1.76238e+07	1.50979e+07
Pouteria aubrevillei	61	35	1.76135e+07	1.76202e+07	3.17951e+06
Aspidosperma sandwithianum	40	31	1.77473e+07	1.75923e+07	4.83623e+06
Terminalia aubletii	51	28	1.67778e+07	1.75747e+07	6.65871e+06
Xylopia cayennensis	131	34	1.83572e+07	1.75626e+07	8.48457e+06
Vismia latifolia	193	45	1.72099e+07	1.75481e+07	3.40664e+06
Faramea anisocalyx	44	28	1.74211e+07	1.75358e+07	4.15872e+06
Ruizterania esmeraldae	48	6	1.63259e+07	1.75295e+07	9.79364e+06
Ocotea subterminalis	101	47	1.72075e+07	1.75213e+07	3.51794e+06
Ormosia coarctata	34	20	1.77282e+07	1.75055e+07	4.67577e+06
Lecythis gracieana	79	50	1.71186e+07	1.74647e+07	3.03569e+06
Monteverdia floribunda	46	20	1.68025e+07	1.74587e+07	5.93234e+06
Miconia trinervia	46	21	1.71157e+07	1.74504e+07	5.18301e+06
Miconia dolichorrhyncha	73	29	1.70875e+07	1.73788e+07	4.04809e+06
Martiodendron parviflorum	53	31	1.80683e+07	1.73541e+07	3.98129e+06
Gustavia acuminata	17	2	1.69503e+07	1.73331e+07	1.52933e+07
Parkia gigantocarpa	36	28	1.80384e+07	1.72972e+07	3.76168e+06
Pterocarpus acapulcensis	29	7	1.69743e+07	1.72638e+07	8.4002e+06
Licania discolor	44	26	1.72973e+07	1.72468e+07	3.90128e+06
Matayba scrobiculata	54	25	1.78359e+07	1.724e+07	4.22351e+06
Inga micradenia	42	8	1.72381e+07	1.72392e+07	1.09851e+07
Pouteria pachyphylla	31	6	1.80477e+07	1.71849e+07	1.29673e+07
Ecclinusa bullata	28	8	1.67737e+07	1.71486e+07	6.59384e+06
Pagamea macrophylla	64	14	1.68403e+07	1.71373e+07	7.50187e+06
Tapura capitulifera	171	38	1.6551e+07	1.70492e+07	6.06683e+06
Hymenaea reticulata	55	33	1.7233e+07	1.70204e+07	5.2724e+06
Perebea rubra	29	22	1.81201e+07	1.70196e+07	9.12976e+06
Uleanthus erythrinoides	13	4	1.67105e+07	1.69883e+07	9.94331e+06
Stachyarrhena spicata	64	16	1.68473e+07	1.69807e+07	5.47812e+06
Tovomita weddelliana	59	21	1.67548e+07	1.69651e+07	4.7889e+06
Platymiscium filipes	152	39	1.68559e+07	1.69119e+07	3.5389e+06
Inga pruriens	43	28	1.75326e+07	1.69066e+07	4.09918e+06
Zygia longifolia	56	10	1.70146e+07	1.68983e+07	9.36661e+06
Pourouma cuspidata	29	19	1.76774e+07	1.6869e+07	5.84713e+06
Callisthene fasciculata	38	5	1.65258e+07	1.68084e+07	1.25726e+07
Duroia paraensis	20	6	1.60993e+07	1.67871e+07	1.1012e+07
Swartzia macrocarpa	36	7	1.63636e+07	1.67843e+07	1.03753e+07
Cariniana estrellensis	25	16	1.68694e+07	1.67664e+07	4.15503e+06
Licaria pachycarpa	57	35	1.68289e+07	1.67426e+07	4.61929e+06
Pausandra martinii	52	15	1.70963e+07	1.67091e+07	5.53845e+06
Erythrina ulei	34	11	1.60197e+07	1.66457e+07	5.89186e+06
Ciliosemina pedunculata	55	12	1.59613e+07	1.66384e+07	8.95227e+06
Miconia triplinervis	52	13	1.58706e+07	1.65756e+07	7.77597e+06
Ocotea rubrinervis	136	34	1.65275e+07	1.65714e+07	4.7714e+06
Licania sandwithii	91	43	1.63236e+07	1.65614e+07	5.07662e+06
Guatteria ramiflora	50	26	1.57951e+07	1.65503e+07	3.66297e+06
Endlicheria williamsii	41	18	1.68369e+07	1.65221e+07	5.54611e+06
[truncated: 3,029 more rows]
